# Supplementary material for: Using Machine Learning to Improve Control for Confounding in the Dynamic Weighted Ordinary Least Squares Estimator of Optimal Adaptive Treatment Strategies
Source: Biom J. 2025 Jul 29;67(4):e70068. doi: 10.1002/bimj.70068 (PMC12305482; doi:10.1002/bimj.70068)
Supplement: Supplementary file 1 — Supporting file 1: bimj70068‐sup‐0001‐DataCode.zip; [file BIMJ-67-e70068-s002.zip]

Archive with 164 entries (143 files):
- MachineLearningToControlConfoundingPersonalizedMedicine-main/
- MachineLearningToControlConfoundingPersonalizedMedicine-main/Plot_Positivity_Studies_1_4/
- MachineLearningToControlConfoundingPersonalizedMedicine-main/Plot_Positivity_Studies_1_4/Boxplot_Posivity_Distribution_Studies_1_3.R
- MachineLearningToControlConfoundingPersonalizedMedicine-main/Plot_Positivity_Studies_1_4/Boxplot_Posivity_Distribution_Study_4.R
- MachineLearningToControlConfoundingPersonalizedMedicine-main/Plot_Positivity_Studies_1_4/Figures/
- MachineLearningToControlConfoundingPersonalizedMedicine-main/Plot_Positivity_Studies_1_4/Figures/Boxplot_probabilities_Study1_3.png
- MachineLearningToControlConfoundingPersonalizedMedicine-main/Plot_Positivity_Studies_1_4/Figures/Boxplot_probabilities_Study_4.png
- MachineLearningToControlConfoundingPersonalizedMedicine-main/Plot_Positivity_Studies_1_4/Figures/Distribution_X1_studies1_3_by_A.png
- MachineLearningToControlConfoundingPersonalizedMedicine-main/Plot_Positivity_Studies_1_4/Figures/Distribution_X1_study_4_by_A.png
- MachineLearningToControlConfoundingPersonalizedMedicine-main/Plot_Positivity_Studies_1_4/Figures/Distribution_X2_study_4_by_A2_complex.png
- MachineLearningToControlConfoundingPersonalizedMedicine-main/Plot_Positivity_Studies_1_4/Figures/Distribution_X2_study_4_by_A2_medium.png
- MachineLearningToControlConfoundingPersonalizedMedicine-main/Plot_Positivity_Studies_1_4/Figures/Distribution_X2_study_4_by_A2_simple.png
- MachineLearningToControlConfoundingPersonalizedMedicine-main/README.md
- MachineLearningToControlConfoundingPersonalizedMedicine-main/README_Supplementary_Information.pdf
- MachineLearningToControlConfoundingPersonalizedMedicine-main/SimulationData_ApplicationScript_Estimate/
- MachineLearningToControlConfoundingPersonalizedMedicine-main/SimulationData_ApplicationScript_Estimate/Application_Logit.R
- MachineLearningToControlConfoundingPersonalizedMedicine-main/SimulationData_ApplicationScript_Estimate/Application_SL.R
- MachineLearningToControlConfoundingPersonalizedMedicine-main/SimulationData_ApplicationScript_Estimate/Descriptive_statistics.R
- MachineLearningToControlConfoundingPersonalizedMedicine-main/SimulationData_ApplicationScript_Estimate/Intermediate_Results_Application_data/
- MachineLearningToControlConfoundingPersonalizedMedicine-main/SimulationData_ApplicationScript_Estimate/Intermediate_Results_Application_data/Estimate_SL.Rdata
- MachineLearningToControlConfoundingPersonalizedMedicine-main/SimulationData_ApplicationScript_Estimate/Intermediate_Results_Application_data/Execution_times_SL.Rdata
- MachineLearningToControlConfoundingPersonalizedMedicine-main/SimulationData_ApplicationScript_Estimate/Intermediate_Results_Application_data/boostrap_estimate_logit.RData
- MachineLearningToControlConfoundingPersonalizedMedicine-main/SimulationData_ApplicationScript_Estimate/Intermediate_Results_Application_data/bootstrap_estimate_SL.Rdata
- MachineLearningToControlConfoundingPersonalizedMedicine-main/SimulationData_ApplicationScript_Estimate/Results_Simulation_data/
- MachineLearningToControlConfoundingPersonalizedMedicine-main/SimulationData_ApplicationScript_Estimate/Results_Simulation_data/Simulation_data_Application.csv
- MachineLearningToControlConfoundingPersonalizedMedicine-main/SimulationData_ApplicationScript_Estimate/Results_Simulation_data/boostrap_estimate_logit
- MachineLearningToControlConfoundingPersonalizedMedicine-main/Study 1/
- MachineLearningToControlConfoundingPersonalizedMedicine-main/Study 1/Intermediate_results_study1/
- MachineLearningToControlConfoundingPersonalizedMedicine-main/Study 1/Intermediate_results_study1/RQL_TwoTimeStudy1_scenario_complex_1000.Rdata
- MachineLearningToControlConfoundingPersonalizedMedicine-main/Study 1/Intermediate_results_study1/RQL_TwoTimeStudy1_scenario_complex_300.Rdata
- MachineLearningToControlConfoundingPersonalizedMedicine-main/Study 1/Intermediate_results_study1/RQL_TwoTimeStudy1_scenario_medium_1000.Rdata
- MachineLearningToControlConfoundingPersonalizedMedicine-main/Study 1/Intermediate_results_study1/RQL_TwoTimeStudy1_scenario_medium_300.Rdata
- MachineLearningToControlConfoundingPersonalizedMedicine-main/Study 1/Intermediate_results_study1/RQL_TwoTimeStudy1_scenario_simple_1000.Rdata
- MachineLearningToControlConfoundingPersonalizedMedicine-main/Study 1/Intermediate_results_study1/RQL_TwoTimeStudy1_scenario_simple_300.Rdata
- MachineLearningToControlConfoundingPersonalizedMedicine-main/Study 1/Intermediate_results_study1/TwoTimeStudy1_V2_scenario_complex_1000.Rdata
- MachineLearningToControlConfoundingPersonalizedMedicine-main/Study 1/Intermediate_results_study1/TwoTimeStudy1_V2_scenario_complex_300.Rdata
- MachineLearningToControlConfoundingPersonalizedMedicine-main/Study 1/Intermediate_results_study1/TwoTimeStudy1_V2_scenario_medium_1000.Rdata
- MachineLearningToControlConfoundingPersonalizedMedicine-main/Study 1/Intermediate_results_study1/TwoTimeStudy1_V2_scenario_medium_300.Rdata
- MachineLearningToControlConfoundingPersonalizedMedicine-main/Study 1/Intermediate_results_study1/TwoTimeStudy1_V2_scenario_simple_1000.Rdata
- MachineLearningToControlConfoundingPersonalizedMedicine-main/Study 1/Intermediate_results_study1/TwoTimeStudy1_V2_scenario_simple_300.Rdata
- MachineLearningToControlConfoundingPersonalizedMedicine-main/Study 1/RQL_TwoTimes_Study1.R
- MachineLearningToControlConfoundingPersonalizedMedicine-main/Study 1/Results_SimulationsTwoTimesStudy1.R
- MachineLearningToControlConfoundingPersonalizedMedicine-main/Study 1/SimulationsTwoTimesStudy1.R
- MachineLearningToControlConfoundingPersonalizedMedicine-main/Study 2/
- MachineLearningToControlConfoundingPersonalizedMedicine-main/Study 2/Intermediate_results_study2/
- MachineLearningToControlConfoundingPersonalizedMedicine-main/Study 2/Intermediate_results_study2/RQL_TwoTimeStudy2_scenario_complex_1000.Rdata
- MachineLearningToControlConfoundingPersonalizedMedicine-main/Study 2/Intermediate_results_study2/RQL_TwoTimeStudy2_scenario_complex_300.Rdata
- MachineLearningToControlConfoundingPersonalizedMedicine-main/Study 2/Intermediate_results_study2/RQL_TwoTimeStudy2_scenario_medium_1000.Rdata
- MachineLearningToControlConfoundingPersonalizedMedicine-main/Study 2/Intermediate_results_study2/RQL_TwoTimeStudy2_scenario_medium_300.Rdata
- MachineLearningToControlConfoundingPersonalizedMedicine-main/Study 2/Intermediate_results_study2/RQL_TwoTimeStudy2_scenario_simple_1000.Rdata
- MachineLearningToControlConfoundingPersonalizedMedicine-main/Study 2/Intermediate_results_study2/RQL_TwoTimeStudy2_scenario_simple_300.Rdata
- MachineLearningToControlConfoundingPersonalizedMedicine-main/Study 2/Intermediate_results_study2/TwoTimeStudy2_V2_scenario_complex_1000.Rdata
- MachineLearningToControlConfoundingPersonalizedMedicine-main/Study 2/Intermediate_results_study2/TwoTimeStudy2_V2_scenario_complex_300.Rdata
- MachineLearningToControlConfoundingPersonalizedMedicine-main/Study 2/Intermediate_results_study2/TwoTimeStudy2_V2_scenario_medium_1000.Rdata
- MachineLearningToControlConfoundingPersonalizedMedicine-main/Study 2/Intermediate_results_study2/TwoTimeStudy2_V2_scenario_medium_300.Rdata
- MachineLearningToControlConfoundingPersonalizedMedicine-main/Study 2/Intermediate_results_study2/TwoTimeStudy2_V2_scenario_simple_1000.Rdata
- MachineLearningToControlConfoundingPersonalizedMedicine-main/Study 2/Intermediate_results_study2/TwoTimeStudy2_V2_scenario_simple_300.Rdata
- MachineLearningToControlConfoundingPersonalizedMedicine-main/Study 2/RQL_TwoTimes_Study2.R
- MachineLearningToControlConfoundingPersonalizedMedicine-main/Study 2/Results_SimulationsTwoTimesStudy2.R
- MachineLearningToControlConfoundingPersonalizedMedicine-main/Study 2/SimulationsTwoTimesStudy2.R
- MachineLearningToControlConfoundingPersonalizedMedicine-main/Study 3/
- MachineLearningToControlConfoundingPersonalizedMedicine-main/Study 3/Intermediate_results_study3/
- MachineLearningToControlConfoundingPersonalizedMedicine-main/Study 3/Intermediate_results_study3/RQL_TwoTimeStudy3_scenario_complex_1000.Rdata
- MachineLearningToControlConfoundingPersonalizedMedicine-main/Study 3/Intermediate_results_study3/RQL_TwoTimeStudy3_scenario_complex_300.Rdata
- MachineLearningToControlConfoundingPersonalizedMedicine-main/Study 3/Intermediate_results_study3/RQL_TwoTimeStudy3_scenario_medium_1000.Rdata
- MachineLearningToControlConfoundingPersonalizedMedicine-main/Study 3/Intermediate_results_study3/RQL_TwoTimeStudy3_scenario_medium_300.Rdata
- MachineLearningToControlConfoundingPersonalizedMedicine-main/Study 3/Intermediate_results_study3/RQL_TwoTimeStudy3_scenario_simple_1000.Rdata
- MachineLearningToControlConfoundingPersonalizedMedicine-main/Study 3/Intermediate_results_study3/RQL_TwoTimeStudy3_scenario_simple_300.Rdata
- MachineLearningToControlConfoundingPersonalizedMedicine-main/Study 3/Intermediate_results_study3/TwoTimeStudy3_V2_scenario_complex_1000.Rdata
- MachineLearningToControlConfoundingPersonalizedMedicine-main/Study 3/Intermediate_results_study3/TwoTimeStudy3_V2_scenario_complex_300.Rdata
- MachineLearningToControlConfoundingPersonalizedMedicine-main/Study 3/Intermediate_results_study3/TwoTimeStudy3_V2_scenario_medium_1000.Rdata
- MachineLearningToControlConfoundingPersonalizedMedicine-main/Study 3/Intermediate_results_study3/TwoTimeStudy3_V2_scenario_medium_300.Rdata
- MachineLearningToControlConfoundingPersonalizedMedicine-main/Study 3/Intermediate_results_study3/TwoTimeStudy3_V2_scenario_simple_1000.Rdata
- MachineLearningToControlConfoundingPersonalizedMedicine-main/Study 3/Intermediate_results_study3/TwoTimeStudy3_V2_scenario_simple_300.Rdata
- MachineLearningToControlConfoundingPersonalizedMedicine-main/Study 3/RQL_TwoTimes_Study3.R
- MachineLearningToControlConfoundingPersonalizedMedicine-main/Study 3/Results_SimulationsTwoTimesStudy3.R
- MachineLearningToControlConfoundingPersonalizedMedicine-main/Study 3/SimulationsTwoTimesStudy3.R
- MachineLearningToControlConfoundingPersonalizedMedicine-main/Study 4/
- MachineLearningToControlConfoundingPersonalizedMedicine-main/Study 4/Intermediate_results_study4/
- MachineLearningToControlConfoundingPersonalizedMedicine-main/Study 4/Intermediate_results_study4/RQL_TwoTimeStudy4_scenario_complex_1000.Rdata
- MachineLearningToControlConfoundingPersonalizedMedicine-main/Study 4/Intermediate_results_study4/RQL_TwoTimeStudy4_scenario_complex_300.Rdata
- MachineLearningToControlConfoundingPersonalizedMedicine-main/Study 4/Intermediate_results_study4/RQL_TwoTimeStudy4_scenario_medium_1000.Rdata
- MachineLearningToControlConfoundingPersonalizedMedicine-main/Study 4/Intermediate_results_study4/RQL_TwoTimeStudy4_scenario_medium_300.Rdata
- MachineLearningToControlConfoundingPersonalizedMedicine-main/Study 4/Intermediate_results_study4/RQL_TwoTimeStudy4_scenario_simple_1000.Rdata
- MachineLearningToControlConfoundingPersonalizedMedicine-main/Study 4/Intermediate_results_study4/RQL_TwoTimeStudy4_scenario_simple_300.Rdata
- MachineLearningToControlConfoundingPersonalizedMedicine-main/Study 4/Intermediate_results_study4/TwoTimeStudy4_V2_scenario_complex_1000.Rdata
- MachineLearningToControlConfoundingPersonalizedMedicine-main/Study 4/Intermediate_results_study4/TwoTimeStudy4_V2_scenario_complex_300.Rdata
- MachineLearningToControlConfoundingPersonalizedMedicine-main/Study 4/Intermediate_results_study4/TwoTimeStudy4_V2_scenario_medium_1000.Rdata
- MachineLearningToControlConfoundingPersonalizedMedicine-main/Study 4/Intermediate_results_study4/TwoTimeStudy4_V2_scenario_medium_300.Rdata
- MachineLearningToControlConfoundingPersonalizedMedicine-main/Study 4/Intermediate_results_study4/TwoTimeStudy4_V2_scenario_simple_1000.Rdata
- MachineLearningToControlConfoundingPersonalizedMedicine-main/Study 4/Intermediate_results_study4/TwoTimeStudy4_V2_scenario_simple_300.Rdata
- MachineLearningToControlConfoundingPersonalizedMedicine-main/Study 4/RQLTwoTimesStudy4.R
- MachineLearningToControlConfoundingPersonalizedMedicine-main/Study 4/Results_SimulationsTwoTimesStudy4.R
- MachineLearningToControlConfoundingPersonalizedMedicine-main/Study 4/SimulationsTwoTimesStudy4.R
- MachineLearningToControlConfoundingPersonalizedMedicine-main/Study 5/
- MachineLearningToControlConfoundingPersonalizedMedicine-main/Study 5/Figures/
- MachineLearningToControlConfoundingPersonalizedMedicine-main/Study 5/Figures/Distribution_A1_stage1.png
- MachineLearningToControlConfoundingPersonalizedMedicine-main/Study 5/Figures/Distribution_A2_stage2.png
- MachineLearningToControlConfoundingPersonalizedMedicine-main/Study 5/Figures/Distribution_X11_X10_all_scenarios.png
- MachineLearningToControlConfoundingPersonalizedMedicine-main/Study 5/Figures/Distribution_X11_X10_by_A1_complex.png
- MachineLearningToControlConfoundingPersonalizedMedicine-main/Study 5/Figures/Distribution_X11_X10_by_A1_medium.png
- MachineLearningToControlConfoundingPersonalizedMedicine-main/Study 5/Figures/Distribution_X11_X10_by_A1_simple.png
- MachineLearningToControlConfoundingPersonalizedMedicine-main/Study 5/Figures/Distribution_X21_X210_complex.png
- MachineLearningToControlConfoundingPersonalizedMedicine-main/Study 5/Figures/Distribution_X21_X210_medium.png
- MachineLearningToControlConfoundingPersonalizedMedicine-main/Study 5/Figures/Distribution_X21_X210_simple.png
- MachineLearningToControlConfoundingPersonalizedMedicine-main/Study 5/Intermediate_results_study5/
- MachineLearningToControlConfoundingPersonalizedMedicine-main/Study 5/Intermediate_results_study5/LargeDimensionality_TwoTimeStudy5_V2_scenario_complex_1000.Rdata
- MachineLearningToControlConfoundingPersonalizedMedicine-main/Study 5/Intermediate_results_study5/LargeDimensionality_TwoTimeStudy5_V2_scenario_complex_300.Rdata
- MachineLearningToControlConfoundingPersonalizedMedicine-main/Study 5/Intermediate_results_study5/LargeDimensionality_TwoTimeStudy5_V2_scenario_medium_1000.Rdata
- MachineLearningToControlConfoundingPersonalizedMedicine-main/Study 5/Intermediate_results_study5/LargeDimensionality_TwoTimeStudy5_V2_scenario_medium_300.Rdata
- MachineLearningToControlConfoundingPersonalizedMedicine-main/Study 5/Intermediate_results_study5/LargeDimensionality_TwoTimeStudy5_V2_scenario_simple_1000.Rdata
- MachineLearningToControlConfoundingPersonalizedMedicine-main/Study 5/Intermediate_results_study5/LargeDimensionality_TwoTimeStudy5_V2_scenario_simple_300.Rdata
- MachineLearningToControlConfoundingPersonalizedMedicine-main/Study 5/Intermediate_results_study5/RQL_TwoTimeStudy5_scenario_complex_1000.Rdata
- MachineLearningToControlConfoundingPersonalizedMedicine-main/Study 5/Intermediate_results_study5/RQL_TwoTimeStudy5_scenario_complex_300.Rdata
- MachineLearningToControlConfoundingPersonalizedMedicine-main/Study 5/Intermediate_results_study5/RQL_TwoTimeStudy5_scenario_medium_1000.Rdata
- MachineLearningToControlConfoundingPersonalizedMedicine-main/Study 5/Intermediate_results_study5/RQL_TwoTimeStudy5_scenario_medium_300.Rdata
- MachineLearningToControlConfoundingPersonalizedMedicine-main/Study 5/Intermediate_results_study5/RQL_TwoTimeStudy5_scenario_simple_1000.Rdata
- MachineLearningToControlConfoundingPersonalizedMedicine-main/Study 5/Intermediate_results_study5/RQL_TwoTimeStudy5_scenario_simple_300.Rdata
- MachineLearningToControlConfoundingPersonalizedMedicine-main/Study 5/PlotStudy5.R
- MachineLearningToControlConfoundingPersonalizedMedicine-main/Study 5/RQLStudy5.R
- MachineLearningToControlConfoundingPersonalizedMedicine-main/Study 5/Result_SimulationsLargeDimensionalityTwoTimesStudy5.R
- MachineLearningToControlConfoundingPersonalizedMedicine-main/Study 5/SimulationsLargeDimensionalityTwoTimesStudy5.R
- MachineLearningToControlConfoundingPersonalizedMedicine-main/Two_to_Five_Folds_Study_4/
- MachineLearningToControlConfoundingPersonalizedMedicine-main/Two_to_Five_Folds_Study_4/Intermediate_results_Two_to_Five_Folds_Study_4/
- MachineLearningToControlConfoundingPersonalizedMedicine-main/Two_to_Five_Folds_Study_4/Intermediate_results_Two_to_Five_Folds_Study_4/TwoTimeStudy4_V2_scenario_complex_1000_1folds.Rdata
- MachineLearningToControlConfoundingPersonalizedMedicine-main/Two_to_Five_Folds_Study_4/Intermediate_results_Two_to_Five_Folds_Study_4/TwoTimeStudy4_V2_scenario_complex_1000_2folds.Rdata
- MachineLearningToControlConfoundingPersonalizedMedicine-main/Two_to_Five_Folds_Study_4/Intermediate_results_Two_to_Five_Folds_Study_4/TwoTimeStudy4_V2_scenario_complex_1000_3folds.Rdata
- MachineLearningToControlConfoundingPersonalizedMedicine-main/Two_to_Five_Folds_Study_4/Intermediate_results_Two_to_Five_Folds_Study_4/TwoTimeStudy4_V2_scenario_complex_1000_4folds.Rdata
- MachineLearningToControlConfoundingPersonalizedMedicine-main/Two_to_Five_Folds_Study_4/Intermediate_results_Two_to_Five_Folds_Study_4/TwoTimeStudy4_V2_scenario_complex_1000_5folds.Rdata
- MachineLearningToControlConfoundingPersonalizedMedicine-main/Two_to_Five_Folds_Study_4/Intermediate_results_Two_to_Five_Folds_Study_4/TwoTimeStudy4_V2_scenario_complex_300_1folds.Rdata
- MachineLearningToControlConfoundingPersonalizedMedicine-main/Two_to_Five_Folds_Study_4/Intermediate_results_Two_to_Five_Folds_Study_4/TwoTimeStudy4_V2_scenario_complex_300_2folds.Rdata
- MachineLearningToControlConfoundingPersonalizedMedicine-main/Two_to_Five_Folds_Study_4/Intermediate_results_Two_to_Five_Folds_Study_4/TwoTimeStudy4_V2_scenario_complex_300_3folds.Rdata
- MachineLearningToControlConfoundingPersonalizedMedicine-main/Two_to_Five_Folds_Study_4/Intermediate_results_Two_to_Five_Folds_Study_4/TwoTimeStudy4_V2_scenario_complex_300_4folds.Rdata
- MachineLearningToControlConfoundingPersonalizedMedicine-main/Two_to_Five_Folds_Study_4/Intermediate_results_Two_to_Five_Folds_Study_4/TwoTimeStudy4_V2_scenario_complex_300_5folds.Rdata
- MachineLearningToControlConfoundingPersonalizedMedicine-main/Two_to_Five_Folds_Study_4/Intermediate_results_Two_to_Five_Folds_Study_4/TwoTimeStudy4_V2_scenario_medium_1000_1folds.Rdata
- MachineLearningToControlConfoundingPersonalizedMedicine-main/Two_to_Five_Folds_Study_4/Intermediate_results_Two_to_Five_Folds_Study_4/TwoTimeStudy4_V2_scenario_medium_1000_2folds.Rdata
- MachineLearningToControlConfoundingPersonalizedMedicine-main/Two_to_Five_Folds_Study_4/Intermediate_results_Two_to_Five_Folds_Study_4/TwoTimeStudy4_V2_scenario_medium_1000_3folds.Rdata
- MachineLearningToControlConfoundingPersonalizedMedicine-main/Two_to_Five_Folds_Study_4/Intermediate_results_Two_to_Five_Folds_Study_4/TwoTimeStudy4_V2_scenario_medium_1000_4folds.Rdata
- MachineLearningToControlConfoundingPersonalizedMedicine-main/Two_to_Five_Folds_Study_4/Intermediate_results_Two_to_Five_Folds_Study_4/TwoTimeStudy4_V2_scenario_medium_1000_5folds.Rdata
- MachineLearningToControlConfoundingPersonalizedMedicine-main/Two_to_Five_Folds_Study_4/Intermediate_results_Two_to_Five_Folds_Study_4/TwoTimeStudy4_V2_scenario_medium_300_1folds.Rdata
- MachineLearningToControlConfoundingPersonalizedMedicine-main/Two_to_Five_Folds_Study_4/Intermediate_results_Two_to_Five_Folds_Study_4/TwoTimeStudy4_V2_scenario_medium_300_2folds.Rdata
- MachineLearningToControlConfoundingPersonalizedMedicine-main/Two_to_Five_Folds_Study_4/Intermediate_results_Two_to_Five_Folds_Study_4/TwoTimeStudy4_V2_scenario_medium_300_3folds.Rdata
- MachineLearningToControlConfoundingPersonalizedMedicine-main/Two_to_Five_Folds_Study_4/Intermediate_results_Two_to_Five_Folds_Study_4/TwoTimeStudy4_V2_scenario_medium_300_4folds.Rdata
- MachineLearningToControlConfoundingPersonalizedMedicine-main/Two_to_Five_Folds_Study_4/Intermediate_results_Two_to_Five_Folds_Study_4/TwoTimeStudy4_V2_scenario_medium_300_5folds.Rdata
- MachineLearningToControlConfoundingPersonalizedMedicine-main/Two_to_Five_Folds_Study_4/Intermediate_results_Two_to_Five_Folds_Study_4/TwoTimeStudy4_V2_scenario_simple_1000_1folds.Rdata
- MachineLearningToControlConfoundingPersonalizedMedicine-main/Two_to_Five_Folds_Study_4/Intermediate_results_Two_to_Five_Folds_Study_4/TwoTimeStudy4_V2_scenario_simple_1000_2folds.Rdata
- MachineLearningToControlConfoundingPersonalizedMedicine-main/Two_to_Five_Folds_Study_4/Intermediate_results_Two_to_Five_Folds_Study_4/TwoTimeStudy4_V2_scenario_simple_1000_3folds.Rdata
- MachineLearningToControlConfoundingPersonalizedMedicine-main/Two_to_Five_Folds_Study_4/Intermediate_results_Two_to_Five_Folds_Study_4/TwoTimeStudy4_V2_scenario_simple_1000_4folds.Rdata
- MachineLearningToControlConfoundingPersonalizedMedicine-main/Two_to_Five_Folds_Study_4/Intermediate_results_Two_to_Five_Folds_Study_4/TwoTimeStudy4_V2_scenario_simple_1000_5folds.Rdata
- MachineLearningToControlConfoundingPersonalizedMedicine-main/Two_to_Five_Folds_Study_4/Intermediate_results_Two_to_Five_Folds_Study_4/TwoTimeStudy4_V2_scenario_simple_300_1folds.Rdata
- MachineLearningToControlConfoundingPersonalizedMedicine-main/Two_to_Five_Folds_Study_4/Intermediate_results_Two_to_Five_Folds_Study_4/TwoTimeStudy4_V2_scenario_simple_300_2folds.Rdata
- MachineLearningToControlConfoundingPersonalizedMedicine-main/Two_to_Five_Folds_Study_4/Intermediate_results_Two_to_Five_Folds_Study_4/TwoTimeStudy4_V2_scenario_simple_300_3folds.Rdata
- MachineLearningToControlConfoundingPersonalizedMedicine-main/Two_to_Five_Folds_Study_4/Intermediate_results_Two_to_Five_Folds_Study_4/TwoTimeStudy4_V2_scenario_simple_300_4folds.Rdata
- MachineLearningToControlConfoundingPersonalizedMedicine-main/Two_to_Five_Folds_Study_4/Intermediate_results_Two_to_Five_Folds_Study_4/TwoTimeStudy4_V2_scenario_simple_300_5folds.Rdata
- MachineLearningToControlConfoundingPersonalizedMedicine-main/Two_to_Five_Folds_Study_4/Result_Two_to_Five_Folds_Study_4.R
- MachineLearningToControlConfoundingPersonalizedMedicine-main/Two_to_Five_Folds_Study_4/Two_to_Five_Folds_Study_4.R
- MachineLearningToControlConfoundingPersonalizedMedicine-main/load_packages.R
- MachineLearningToControlConfoundingPersonalizedMedicine-main/m-out-of-n bootstrap Study 4/
- MachineLearningToControlConfoundingPersonalizedMedicine-main/m-out-of-n bootstrap Study 4/Bootstrap.R
- MachineLearningToControlConfoundingPersonalizedMedicine-main/m-out-of-n bootstrap Study 4/Intermediate_results_Boostrap/
- MachineLearningToControlConfoundingPersonalizedMedicine-main/m-out-of-n bootstrap Study 4/Intermediate_results_Boostrap/m_out_of_n_bootstrap_Study4_SL.Rdata
- MachineLearningToControlConfoundingPersonalizedMedicine-main/m-out-of-n bootstrap Study 4/Results_Boostrap.R
- MachineLearningToControlConfoundingPersonalizedMedicine-main/main.R
- MachineLearningToControlConfoundingPersonalizedMedicine-main/run_simulation_analysis_all.R
