# Supplementary material for: Using Machine Learning to Improve Control for Confounding in the Dynamic Weighted Ordinary Least Squares Estimator of Optimal Adaptive Treatment Strategies
Source: Biom J. 2025 Jul 29;67(4):e70068. doi: 10.1002/bimj.70068 (PMC12305482; doi:10.1002/bimj.70068)
Supplement: Supplementary file 1 — Supporting file 1: bimj70068‐sup‐0001‐DataCode.zip; [file BIMJ-67-e70068-s002.zip › MachineLearningToControlConfoundingPersonalizedMedicine-main/README.md]

# MachineLearningToControlConfoundingPersonalizedMedicine
The folder MachineLearningToControlConfoundingPersonalizedMedicine contains the R scripts required to replicate the simulation studies and real-data application presented by KCT et al. in their article "Using machine learning to improve control for confounding in the dynamic weighted ordinary least squares estimator of optimal adaptive treatment strategies."
