# Supplementary material for: Using Machine Learning to Improve Control for Confounding in the Dynamic Weighted Ordinary Least Squares Estimator of Optimal Adaptive Treatment Strategies
Source: Biom J. 2025 Jul 29;67(4):e70068. doi: 10.1002/bimj.70068 (PMC12305482; doi:10.1002/bimj.70068)
Supplement: Supplementary file 1 — Supporting file 1: bimj70068‐sup‐0001‐DataCode.zip; [file BIMJ-67-e70068-s002.zip › MachineLearningToControlConfoundingPersonalizedMedicine-main/SimulationData_ApplicationScript_Estimate/Results_Simulation_data/Simulation_data_Application.csv]

	A	Y	censor	cage	ctabac	cbmi	HR	meno	grade	staging_rvalue	type_chx	histfm_1degre	prise_hts	ind_chi	ind_rad	ind_herceptin	year_rec	HR_bmi
1	0	0.768848982478669	0	3	1	1	1	0	1	2	2	1	0	1	0	1	4	HR=1, cbmi=1
2	0	21.2297473672205	1	2	2	1	1	1	2	1	2	1	1	1	1	0	1	HR=1, cbmi=1
3	0	6.54531338726652	1	2	1	0	1	0	3	1	2	0	0	0	1	1	5	HR=2, cbmi=1
4	0	17.782609072221	1	3	1	1	1	1	2	2	1	1	1	0	1	0	5	HR=1, cbmi=2
5	0	0.0243424073816401	0	3	2	1	1	1	1	2	2	0	1	1	0	1	1	HR=2, cbmi=1
6	0	21.4813474706384	1	3	1	1	1	1	2	2	3	1	0	0	0	0	5	HR=1, cbmi=1
7	0	21.1486361097994	1	5	2	0	1	1	2	2	2	0	0	0	0	1	5	HR=1, cbmi=1
8	0	23.9498813662873	1	4	1	0	1	0	1	2	1	1	1	1	1	0	4	HR=2, cbmi=1
9	0	11.7008593580366	1	5	1	0	1	0	3	3	2	1	0	0	0	1	5	HR=2, cbmi=2
10	0	0.011485566831921	0	5	1	0	2	1	2	1	2	1	1	1	1	0	5	HR=2, cbmi=2
11	0	1.57981801428524	0	3	1	1	1	1	4	1	1	0	0	0	1	1	3	HR=1, cbmi=1
12	0	6.84378423428051	1	4	2	1	1	1	1	3	2	0	1	0	0	0	3	HR=1, cbmi=1
13	0	4.47323733466964	0	4	2	0	1	0	1	2	2	0	1	1	0	1	5	HR=1, cbmi=1
14	0	0.163136112873488	0	2	2	0	1	0	4	1	2	1	0	1	1	0	5	HR=2, cbmi=1
15	0	0.0281747004204405	0	4	2	1	1	0	1	2	2	1	0	0	0	1	4	HR=1, cbmi=1
16	0	6.23708824850589	0	4	1	1	1	1	2	1	2	1	1	0	0	0	4	HR=1, cbmi=1
17	0	0.00105391367596978	0	4	2	1	1	0	2	1	2	0	0	1	0	1	4	HR=1, cbmi=1
18	0	0.00171288151893664	0	4	2	0	1	0	4	2	2	1	1	1	1	0	4	HR=1, cbmi=1
19	0	1.12616975060902	1	4	2	1	1	1	3	2	2	0	1	0	0	1	4	HR=1, cbmi=1
20	1	0.00300395031890289	0	3	1	1	1	1	1	3	1	1	0	1	1	0	4	HR=1, cbmi=2
21	1	0.0127739462488904	0	2	1	0	1	0	2	1	2	0	0	0	0	1	5	HR=1, cbmi=1
22	0	6.48994813967687	1	3	2	0	1	1	3	2	1	1	0	1	1	0	5	HR=2, cbmi=2
23	1	2.93753436663332	0	5	1	0	2	0	1	1	2	0	1	0	0	1	4	HR=1, cbmi=1
24	0	12.8762948305961	1	2	2	1	1	1	3	2	2	1	1	1	1	0	4	HR=1, cbmi=2
25	0	14.852070831799	1	2	2	1	1	0	2	1	2	0	0	1	0	1	5	HR=1, cbmi=1
26	0	1.01223681143292	1	3	1	1	1	1	3	3	2	0	0	1	0	0	5	HR=1, cbmi=2
27	0	3.70949080456437	1	5	2	0	1	1	4	1	1	0	0	1	1	1	5	HR=1, cbmi=1
28	0	2.15400323321791	1	4	2	1	1	0	2	2	1	1	1	0	0	0	4	HR=1, cbmi=2
29	0	21.0167341042207	1	5	2	0	2	0	3	1	2	0	0	0	0	0	1	HR=1, cbmi=1
30	1	0.178859255100592	0	3	1	0	1	0	2	2	1	0	0	0	1	0	3	HR=1, cbmi=1
31	0	7.82544317594559	1	3	1	1	1	0	1	2	2	0	0	1	0	1	2	HR=1, cbmi=1
32	0	19.2094359718288	1	3	1	0	1	1	3	3	1	1	1	0	1	0	5	HR=1, cbmi=1
33	0	13.9750719385167	1	3	2	1	1	0	1	1	2	0	0	1	1	1	5	HR=2, cbmi=2
34	0	1.07143677512223	1	2	2	0	1	1	3	1	2	0	1	0	1	0	2	HR=1, cbmi=1
35	0	2.62259339686544e-08	0	4	1	0	1	0	2	1	2	0	1	0	0	1	1	HR=2, cbmi=2
36	0	0.00549872802664097	0	3	1	1	1	1	2	1	2	1	0	0	1	0	3	HR=1, cbmi=1
37	0	0.317044509742306	0	3	1	0	1	1	2	2	1	0	0	0	0	1	5	HR=1, cbmi=1
38	0	3.64347024966723	1	5	1	1	1	1	3	3	2	1	1	0	0	0	1	HR=1, cbmi=2
39	0	4.26620896852429	1	3	1	1	1	1	1	1	1	1	0	0	0	1	2	HR=2, cbmi=1
40	0	24.4893231383461	1	4	2	1	1	1	3	1	2	1	0	1	1	0	3	HR=1, cbmi=1
41	0	18.7395440108078	1	3	2	1	1	0	1	3	2	1	0	0	1	1	2	HR=1, cbmi=1
42	0	0.0476967705688491	0	3	1	1	1	1	2	1	2	1	1	0	1	0	4	HR=1, cbmi=2
43	1	0.0394112998823118	0	3	2	0	1	0	1	1	2	0	0	0	1	1	1	HR=1, cbmi=2
44	0	13.905836190169	1	4	1	1	1	1	3	2	2	1	1	1	1	0	3	HR=1, cbmi=1
45	0	22.9760015330526	1	4	1	0	2	1	2	2	2	0	0	0	0	1	2	HR=1, cbmi=2
46	0	9.93334335885539	1	4	1	0	1	0	1	1	1	1	1	0	1	0	5	HR=1, cbmi=1
47	1	0.938244118737058	0	1	1	0	3	1	2	2	2	0	1	1	0	1	5	HR=1, cbmi=1
48	1	15.6821491807212	1	4	1	0	3	0	3	2	2	1	1	1	1	0	4	HR=1, cbmi=2
49	1	0.00468089024586826	0	2	1	0	1	0	3	2	2	0	0	1	0	1	4	HR=1, cbmi=2
50	0	2.45396681227544	0	3	2	0	1	1	2	1	2	1	0	0	1	0	4	HR=2, cbmi=1
51	1	0.000463704239985469	0	1	3	0	1	0	2	2	2	0	0	1	0	1	2	HR=1, cbmi=1
52	0	0.000700521580694673	0	2	2	1	1	1	3	1	2	1	0	1	1	0	5	HR=1, cbmi=1
53	0	18.7026898188666	1	3	2	0	1	1	1	1	2	0	1	0	0	1	2	HR=1, cbmi=1
54	0	13.7377033699174	1	3	1	0	1	1	2	1	2	1	1	1	1	0	1	HR=1, cbmi=1
55	0	1.6182067237207	0	4	2	1	1	0	3	3	1	0	0	0	0	1	5	HR=1, cbmi=2
56	1	0.00058410745776472	0	3	2	1	1	0	1	1	2	0	0	0	1	0	4	HR=1, cbmi=2
57	1	5.54836740256515	0	3	1	0	1	0	2	1	2	0	0	0	1	1	2	HR=1, cbmi=1
58	0	0.355834242837853	0	4	1	1	1	0	3	1	1	0	1	0	0	0	3	HR=2, cbmi=1
59	0	7.04316885812783	1	5	1	1	1	0	3	1	2	0	0	0	0	1	4	HR=2, cbmi=1
60	0	0.209602532746316	0	5	1	0	1	1	1	2	2	1	1	0	1	0	1	HR=1, cbmi=1
61	0	0.0102649528864733	0	3	2	0	3	0	1	1	2	0	0	0	0	1	1	HR=1, cbmi=1
62	0	0.440428710094206	0	3	1	1	1	0	4	1	2	0	0	0	1	0	4	HR=1, cbmi=1
63	1	15.522169349782	1	4	1	0	1	1	3	1	2	1	1	1	0	1	3	HR=1, cbmi=2
64	1	15.8897596650851	1	1	1	1	2	0	1	1	2	0	1	1	0	0	5	HR=1, cbmi=1
65	0	1.22228004222401	0	3	1	0	1	0	3	2	1	0	0	0	0	1	5	HR=1, cbmi=2
66	0	0.61373232991389	0	5	1	1	1	1	1	1	2	1	1	0	1	1	3	HR=1, cbmi=2
67	0	7.95181881451751	1	2	1	0	1	0	1	1	1	0	0	0	0	1	5	HR=1, cbmi=1
68	1	18.3060330972416	1	2	2	0	1	1	1	1	1	1	1	0	1	0	2	HR=1, cbmi=1
69	0	3.96300508439615	1	4	2	1	1	0	3	1	2	1	1	0	0	1	4	HR=2, cbmi=1
70	1	7.91007076822808	1	3	1	1	1	0	3	1	2	1	1	0	1	0	3	HR=1, cbmi=1
71	0	0.0401815368225932	0	3	1	0	1	0	1	2	2	0	0	0	0	1	4	HR=2, cbmi=2
72	1	5.54348547412343	1	2	1	0	1	1	3	1	2	1	0	0	0	0	2	HR=1, cbmi=2
73	0	7.87264182275368	0	2	1	1	2	0	2	2	2	1	1	1	0	1	5	HR=1, cbmi=1
74	0	23.6393165626856	1	2	1	0	1	0	3	3	2	1	1	0	1	0	3	HR=1, cbmi=2
75	1	4.62651680843234	1	3	1	1	2	0	3	1	2	0	1	1	0	1	3	HR=1, cbmi=2
76	0	0.0729676798181074	0	2	2	0	1	0	2	3	2	0	1	0	0	0	4	HR=2, cbmi=2
77	0	16.5888150620744	1	5	3	0	2	0	4	2	2	0	0	1	1	1	4	HR=2, cbmi=1
78	0	2.91210087390374	0	5	1	0	1	1	2	3	1	0	0	1	1	0	2	HR=1, cbmi=1
79	0	11.406076665679	1	3	1	0	1	0	2	2	2	0	0	0	0	1	2	HR=1, cbmi=2
80	0	12.4496971107394	1	3	1	0	1	1	2	1	2	1	0	0	0	0	4	HR=2, cbmi=1
81	0	4.01493311226317	0	3	2	0	1	0	3	2	2	0	0	1	0	0	4	HR=1, cbmi=2
82	0	1.61427640777263	0	1	2	1	1	1	2	2	2	1	1	0	1	0	3	HR=1, cbmi=1
83	0	0.970313480200409	1	2	1	0	1	1	4	1	1	1	0	1	1	1	1	HR=1, cbmi=2
84	0	11.7295679778004	1	3	2	1	2	1	2	3	1	1	0	0	1	0	5	HR=1, cbmi=1
85	0	1.19783208810421	0	3	2	1	1	0	2	1	2	1	1	0	0	1	1	HR=1, cbmi=1
86	0	0.00184404085002282	0	2	1	0	1	0	3	1	2	1	0	1	1	0	4	HR=2, cbmi=2
87	1	0.275186156313925	0	2	1	0	1	0	4	2	2	0	0	1	0	1	4	HR=1, cbmi=1
88	0	15.1292126674121	1	1	1	1	1	1	1	1	1	0	1	0	1	0	4	HR=1, cbmi=2
89	0	3.68389684886537	1	4	2	1	1	0	1	2	1	1	0	0	0	1	4	HR=1, cbmi=1
90	0	14.3572288229216	0	5	1	1	2	1	4	3	2	0	0	1	0	0	5	HR=2, cbmi=2
91	0	10.8455803505815	1	2	1	0	1	0	4	2	2	0	1	0	0	1	4	HR=2, cbmi=1
92	1	0.018539619931287	0	3	3	1	1	0	3	3	2	1	0	0	1	0	5	HR=1, cbmi=2
93	0	15.8212893593477	1	3	3	1	1	0	1	2	2	0	1	0	0	1	3	HR=2, cbmi=1
94	0	0.00182338066963341	0	4	2	1	2	1	2	3	2	1	1	1	1	0	1	HR=2, cbmi=1
95	1	2.09595689463201	1	3	1	0	1	0	3	2	2	0	1	1	1	1	4	HR=1, cbmi=1
96	0	11.0612947967087	1	4	1	0	1	0	1	1	1	0	0	1	1	0	2	HR=1, cbmi=1
97	0	4.50377458663289	1	3	3	0	1	1	3	2	2	1	1	1	0	1	5	HR=1, cbmi=2
98	1	8.55997214172553	0	3	2	1	1	1	4	1	2	1	0	0	1	0	2	HR=1, cbmi=2
99	0	16.3126243666414	1	4	2	1	1	0	2	1	2	0	0	1	0	1	5	HR=1, cbmi=1
100	0	2.30905521699302	1	2	1	0	2	1	3	2	2	1	0	0	0	0	4	HR=2, cbmi=1
101	0	14.6932133212895	0	3	2	1	2	1	3	2	2	1	1	0	0	1	5	HR=2, cbmi=2
102	1	12.6650805006322	1	5	1	1	1	0	3	2	2	0	1	1	1	0	3	HR=1, cbmi=1
103	0	18.9315610139862	1	4	1	0	1	0	1	1	2	0	1	1	0	1	2	HR=1, cbmi=1
104	0	10.4183951478081	1	4	2	0	1	1	2	1	2	0	0	0	0	0	3	HR=1, cbmi=1
105	0	2.37331593203408	0	4	1	1	1	0	3	1	2	1	1	1	0	1	5	HR=1, cbmi=1
106	0	0.0571613708466361	0	2	1	0	1	1	2	1	2	1	1	1	1	0	2	HR=1, cbmi=2
107	0	11.8363820137515	1	4	1	0	1	1	1	1	2	0	1	0	0	1	2	HR=1, cbmi=2
108	1	7.19846297842932	1	5	2	0	1	1	2	2	2	0	0	0	1	0	2	HR=1, cbmi=2
109	1	14.2907486258722	1	5	1	0	1	0	3	1	2	1	1	1	0	1	2	HR=1, cbmi=1
110	0	6.59245310080813	1	3	2	1	1	0	3	1	2	1	0	0	1	0	4	HR=1, cbmi=1
111	1	7.59433072307489	1	2	2	0	1	0	2	2	2	0	1	0	1	1	4	HR=1, cbmi=2
112	1	0.205286000522917	0	4	1	0	1	1	2	2	2	1	0	0	1	0	4	HR=1, cbmi=1
113	1	5.63350775519592	0	5	1	1	1	0	4	3	2	1	0	0	0	1	2	HR=1, cbmi=1
114	1	2.62682103246415	0	4	3	0	1	1	1	2	2	1	1	0	1	0	1	HR=1, cbmi=1
115	0	8.50646349689404	1	3	2	0	1	1	3	2	1	0	0	1	1	1	1	HR=1, cbmi=2
116	1	0.0762410418533469	0	4	1	1	1	1	1	2	2	1	1	1	1	0	3	HR=1, cbmi=1
117	0	11.9691825866279	1	3	1	1	1	0	3	1	2	0	0	0	0	1	5	HR=1, cbmi=1
118	0	0.327187047290674	0	3	2	1	1	1	4	3	2	1	1	1	1	0	2	HR=1, cbmi=1
119	0	21.34979000387	1	4	2	1	1	0	2	3	2	0	1	1	0	1	5	HR=1, cbmi=1
120	1	20.5708582423076	1	2	3	1	1	1	1	1	2	0	0	0	1	0	2	HR=1, cbmi=1
121	0	0.0579085513957689	0	2	1	1	1	1	3	3	2	0	1	1	0	1	3	HR=1, cbmi=1
122	0	0.621121953807976	0	2	1	1	1	1	3	1	2	1	0	0	1	0	3	HR=1, cbmi=1
123	0	13.9453059388522	1	5	1	1	1	0	3	2	2	0	1	0	0	1	1	HR=1, cbmi=2
124	0	4.13646161490579	1	3	2	0	3	1	1	3	2	1	1	1	1	0	3	HR=1, cbmi=1
125	0	0.0643477209066242	0	2	1	0	1	0	3	1	2	0	0	1	0	1	3	HR=1, cbmi=1
126	0	20.7812862127675	1	3	1	0	2	0	3	2	1	1	1	1	1	1	2	HR=1, cbmi=1
127	0	11.8795068349505	1	4	2	1	2	0	3	2	2	0	0	0	0	1	4	HR=2, cbmi=2
128	1	0.010307238350323	0	1	2	0	1	1	1	1	2	0	0	1	0	0	4	HR=1, cbmi=2
129	0	1.07910810312983	1	3	1	1	1	1	2	1	1	0	0	0	1	1	5	HR=1, cbmi=1
130	1	21.4245478808616	1	2	1	0	1	0	3	1	2	0	0	1	0	0	2	HR=1, cbmi=1
131	1	1.56778305804831	0	2	1	1	3	1	1	2	1	1	0	1	0	1	4	HR=1, cbmi=2
132	0	15.3946925215286	1	1	1	1	1	1	2	3	2	1	1	1	1	0	3	HR=1, cbmi=1
133	0	0.799407338739536	1	1	1	1	2	0	3	3	1	1	1	1	0	1	1	HR=1, cbmi=1
134	0	22.5174682986633	1	5	1	1	1	0	3	2	1	1	1	1	0	0	3	HR=1, cbmi=1
135	0	0.0101719610598862	0	3	1	0	1	0	4	1	2	0	0	1	0	1	5	HR=1, cbmi=1
136	0	0.136259195493854	0	3	2	0	1	1	1	2	2	1	0	1	1	0	5	HR=1, cbmi=1
137	0	0.0933862507201254	0	1	1	0	1	1	1	3	2	0	0	1	0	1	2	HR=2, cbmi=1
138	0	10.0175597153872	1	3	1	0	1	1	3	2	2	0	1	0	0	0	1	HR=1, cbmi=1
139	0	1.91392804228502	0	4	2	1	1	0	2	1	2	0	0	1	1	1	5	HR=2, cbmi=2
140	1	4.31538605928491	0	2	2	0	1	1	2	1	1	1	0	1	1	0	3	HR=1, cbmi=2
141	0	16.9920281988938	1	5	2	1	1	1	2	2	2	1	0	1	0	1	5	HR=1, cbmi=1
142	1	21.1025049376175	1	4	2	0	1	1	1	2	1	1	1	0	1	0	4	HR=1, cbmi=1
143	1	1.52915039031387	1	3	1	1	1	0	2	2	2	0	1	1	1	1	2	HR=1, cbmi=2
144	0	4.26831061803834	1	4	2	0	1	1	3	2	2	1	1	0	1	0	3	HR=2, cbmi=1
145	1	6.91322510793705	1	5	3	0	1	0	4	1	2	0	0	0	0	1	2	HR=1, cbmi=1
146	0	11.4106072808726	1	3	1	1	2	1	4	3	2	1	0	0	1	0	3	HR=2, cbmi=1
147	0	0.0037017445738777	0	4	1	1	1	1	4	2	2	0	0	0	0	1	5	HR=1, cbmi=2
148	0	15.1869091720994	0	2	2	1	1	0	4	1	2	0	0	0	1	0	4	HR=1, cbmi=2
149	1	4.02443071553418	1	2	1	1	1	0	2	2	2	0	0	0	0	1	4	HR=1, cbmi=2
150	0	3.89937448120864	0	3	1	0	1	1	4	3	2	1	1	1	1	0	2	HR=2, cbmi=1
151	1	9.45888283783796	1	2	3	1	1	0	3	1	1	0	1	1	1	1	4	HR=1, cbmi=2
152	0	1.29509236630929	0	5	1	0	1	0	2	1	2	1	1	1	1	0	4	HR=1, cbmi=2
153	1	4.30070948872999	1	2	2	0	1	0	2	2	1	0	1	0	1	1	4	HR=1, cbmi=1
154	0	1.11272303699237	0	3	1	0	1	1	2	1	2	0	1	0	1	0	4	HR=1, cbmi=1
155	1	21.6547863833044	1	5	2	0	1	0	2	2	2	0	0	1	0	1	4	HR=1, cbmi=1
156	0	0.00243340705245695	0	5	1	0	1	1	3	1	2	0	1	1	1	0	4	HR=1, cbmi=1
157	0	23.9903771653509	1	2	1	0	1	1	1	2	1	1	1	0	0	1	3	HR=1, cbmi=2
158	0	0.1430960877949	0	3	1	1	1	1	1	1	2	1	1	1	1	0	5	HR=1, cbmi=1
159	1	2.40787594267175	0	3	2	1	1	0	3	1	1	0	1	1	0	1	5	HR=1, cbmi=1
160	0	0.234750664081801	0	3	1	1	3	1	2	3	2	1	1	0	0	0	4	HR=1, cbmi=1
161	0	22.6795106945377	1	4	1	0	1	0	3	2	1	0	0	0	0	1	4	HR=1, cbmi=1
162	0	4.83380854649979	0	4	1	1	1	1	3	1	2	1	0	1	1	0	5	HR=1, cbmi=1
163	0	20.9975024180582	1	3	1	1	1	0	1	1	2	1	1	0	1	1	3	HR=1, cbmi=1
164	0	15.9473521723733	1	2	2	1	2	1	3	3	2	1	1	0	1	0	1	HR=1, cbmi=1
165	0	12.7381824893355	1	5	1	0	1	0	3	1	2	0	0	0	0	1	5	HR=2, cbmi=2
166	0	3.64001406544683	0	3	2	0	1	0	4	2	2	1	1	0	1	0	3	HR=1, cbmi=2
167	1	3.78686513016497	0	5	1	0	1	0	2	2	2	0	0	0	0	1	2	HR=1, cbmi=1
168	1	6.58331439946569e-10	0	4	1	0	1	1	2	3	1	1	0	1	1	0	5	HR=1, cbmi=2
169	1	3.22877933250344	0	2	3	1	1	0	3	1	2	1	0	0	0	1	5	HR=1, cbmi=1
170	0	10.4897684514765	1	4	2	0	1	1	3	2	2	1	1	1	0	0	5	HR=1, cbmi=2
171	0	19.9151735316575	1	4	2	1	1	0	3	2	2	1	0	0	0	1	5	HR=2, cbmi=1
172	0	2.43970251596805	0	3	1	0	1	0	3	1	2	1	0	0	0	0	4	HR=2, cbmi=2
173	0	24.8702363579219	1	3	2	1	2	1	3	1	1	0	0	1	0	1	1	HR=1, cbmi=2
174	1	0.00933231067235592	0	2	2	0	2	1	3	2	2	1	0	1	1	0	4	HR=1, cbmi=2
175	0	0.412907310604585	0	4	2	1	1	0	3	1	1	1	0	1	1	1	5	HR=1, cbmi=1
176	0	0.86061290720331	1	3	2	1	2	1	4	1	2	1	0	0	1	0	1	HR=2, cbmi=2
177	0	0.019644271280413	0	4	2	0	1	0	3	1	2	0	0	1	0	1	2	HR=2, cbmi=1
178	0	7.55265023285341	1	3	1	1	1	1	1	1	2	1	0	0	1	0	2	HR=1, cbmi=2
179	0	0.000197894335582075	0	2	2	0	1	1	2	1	2	0	1	0	0	1	4	HR=1, cbmi=2
180	0	0.0442293506198332	0	3	2	1	1	1	4	1	2	1	1	1	0	0	2	HR=1, cbmi=2
181	0	0.306102475913231	0	2	1	1	1	1	1	2	2	1	1	0	1	1	4	HR=1, cbmi=1
182	1	0.00385435501451455	0	2	1	0	1	1	4	2	2	1	0	0	0	0	5	HR=1, cbmi=2
183	0	0.038567405236736	0	2	2	0	1	0	3	1	2	0	0	1	0	1	4	HR=1, cbmi=2
184	1	0.0516047224630937	0	2	1	0	1	1	1	2	2	0	0	1	1	0	5	HR=1, cbmi=2
185	0	7.92295168570911	1	5	1	0	1	0	2	2	1	0	0	0	0	1	5	HR=1, cbmi=1
186	0	1.73366880161834	0	4	1	0	1	1	3	2	2	1	0	1	1	0	3	HR=1, cbmi=1
187	0	23.0749596774747	1	4	1	0	1	1	2	1	1	1	1	1	1	1	4	HR=1, cbmi=2
188	1	1.01754071063169	0	3	2	0	1	1	3	2	2	1	1	0	1	1	5	HR=1, cbmi=2
189	0	4.57682769447963	0	3	1	1	1	0	3	1	1	0	1	0	0	1	5	HR=1, cbmi=2
190	0	6.85824413667356	1	1	2	1	1	1	1	1	2	1	1	0	1	0	4	HR=1, cbmi=1
191	0	10.9993075137575	1	4	1	1	1	0	3	2	2	0	1	0	0	1	3	HR=2, cbmi=2
192	1	10.4959612495001	1	4	2	0	1	1	2	2	2	1	1	1	1	0	4	HR=1, cbmi=1
193	0	0.000767973494319478	0	5	1	0	1	0	1	3	2	0	0	0	1	1	3	HR=1, cbmi=2
194	0	4.02792629387246	1	4	1	0	2	0	2	2	2	1	1	1	1	0	4	HR=1, cbmi=2
195	0	0.246671232727329	0	4	2	1	1	0	2	3	2	0	1	1	0	1	3	HR=2, cbmi=1
196	1	1.16042608291183	0	3	1	0	2	1	1	3	2	1	0	1	1	0	5	HR=1, cbmi=1
197	1	16.5554440197587	1	4	1	1	1	0	1	1	2	1	0	1	0	1	5	HR=1, cbmi=1
198	1	2.06105729819513	1	3	1	1	1	1	1	1	1	1	0	0	1	0	4	HR=1, cbmi=2
199	1	21.6118075908896	1	5	1	0	1	0	3	1	1	0	1	1	0	1	2	HR=1, cbmi=2
200	0	5.17018620428576	1	5	2	1	1	0	4	1	2	1	1	0	1	0	2	HR=2, cbmi=1
201	0	9.42440126425987	1	4	1	0	1	0	3	3	2	0	1	0	1	1	5	HR=1, cbmi=1
202	1	8.09174345683975	1	4	1	0	1	1	2	1	1	1	0	1	1	0	5	HR=1, cbmi=1
203	0	0.00150773613286238	0	1	2	1	1	1	2	2	2	1	0	1	1	0	3	HR=2, cbmi=1
204	1	24.5827731808145	1	3	1	0	1	1	2	3	2	1	0	0	1	0	1	HR=1, cbmi=1
205	0	0.0488608931419303	0	3	2	0	1	0	2	2	1	1	0	1	0	1	2	HR=1, cbmi=1
206	0	3.63888380836141	1	4	2	0	1	1	1	2	2	1	1	1	1	0	4	HR=1, cbmi=1
207	0	0.860446603007545	1	5	1	1	1	0	4	2	2	0	1	1	0	1	5	HR=1, cbmi=1
208	0	24.1109162345726	1	3	1	0	1	1	4	1	2	0	1	1	1	0	3	HR=1, cbmi=1
209	0	6.16460293898992	1	3	1	1	1	0	4	3	2	0	1	1	1	1	5	HR=1, cbmi=1
210	0	8.54323099140409	1	3	1	1	1	1	2	2	2	0	1	0	1	0	5	HR=1, cbmi=1
211	1	1.83139779048814	1	3	1	1	1	0	1	1	1	0	0	0	0	1	5	HR=1, cbmi=2
212	0	0.548481547617122	0	1	2	1	2	1	2	1	2	0	1	0	1	0	5	HR=2, cbmi=1
213	0	7.43870592914437e-07	0	1	2	1	1	0	3	1	2	1	0	0	0	1	4	HR=2, cbmi=2
214	0	22.9821690555418	1	4	1	1	1	0	1	1	1	1	0	1	0	0	4	HR=1, cbmi=1
215	0	1.44211875143881	0	5	2	0	2	0	1	2	1	0	1	0	0	1	5	HR=1, cbmi=1
216	0	8.15460132816602	1	2	1	0	1	1	3	3	2	0	0	0	1	0	5	HR=1, cbmi=2
217	0	0.571830258998135	1	4	2	0	2	0	2	1	2	1	0	1	1	1	5	HR=1, cbmi=1
218	0	16.3381857270388	1	4	2	0	1	1	1	1	1	0	0	1	0	0	2	HR=2, cbmi=1
219	0	7.54356194567406	1	5	2	1	1	0	3	1	1	0	0	1	0	1	2	HR=1, cbmi=2
220	0	3.27361096981098	0	3	1	1	1	1	2	1	2	1	1	1	1	0	4	HR=2, cbmi=2
221	0	17.6890048965314	1	2	1	1	3	0	2	2	3	0	1	0	0	1	3	HR=2, cbmi=2
222	1	0.00710327957916428	0	4	2	1	1	1	2	2	2	0	1	0	1	1	3	HR=1, cbmi=1
223	1	22.807207470915	1	4	2	0	2	1	3	1	2	0	0	1	0	1	4	HR=1, cbmi=2
224	0	1.29917276239544	0	4	1	0	1	1	2	1	2	0	1	1	1	0	4	HR=1, cbmi=2
225	1	0.0363998795206138	0	1	1	0	2	0	2	2	2	1	1	0	1	1	1	HR=1, cbmi=2
226	0	9.92137916490231	1	5	1	1	1	1	1	1	1	1	0	0	1	0	1	HR=1, cbmi=2
227	1	0.0125981468396051	0	5	1	1	1	0	4	3	2	0	1	1	1	1	5	HR=1, cbmi=1
228	1	12.2712758146752	0	3	1	0	1	1	3	1	1	1	1	1	1	0	5	HR=1, cbmi=1
229	0	0.861999465061446	0	1	2	1	1	0	3	3	2	0	0	1	0	1	3	HR=1, cbmi=2
230	1	10.5499833541625	1	3	1	1	1	1	2	3	1	0	1	1	1	0	3	HR=1, cbmi=2
231	0	0.725322807961771	0	4	2	1	1	0	1	1	2	0	1	1	0	1	5	HR=2, cbmi=1
232	0	0.00655529564484522	0	5	2	1	2	0	3	2	2	1	1	0	1	0	1	HR=2, cbmi=2
233	1	23.9616089564958	1	4	1	1	2	0	1	1	2	0	0	0	0	1	1	HR=1, cbmi=1
234	0	0.420397146918765	0	5	1	0	2	1	2	1	3	0	1	0	1	0	5	HR=1, cbmi=1
235	0	7.68663133298261	1	4	3	0	3	1	3	3	2	0	1	0	0	1	3	HR=1, cbmi=2
236	0	9.33766967914482	0	5	1	1	1	0	3	2	2	1	1	0	0	0	5	HR=1, cbmi=2
237	1	8.33372168681713	0	3	2	1	1	0	2	1	2	0	0	0	0	1	4	HR=1, cbmi=2
238	0	0.580571141966596	0	3	2	1	1	1	1	1	2	1	1	0	1	0	3	HR=1, cbmi=1
239	1	6.28635747904813	1	5	1	0	1	0	2	2	2	1	1	0	0	1	2	HR=1, cbmi=2
240	0	18.4288251770802	1	4	1	0	1	1	1	2	2	1	1	0	1	0	4	HR=1, cbmi=1
241	1	12.0263933434252	1	4	1	1	1	0	4	1	2	1	1	1	0	1	4	HR=1, cbmi=1
242	0	19.5803793304717	1	3	2	1	1	1	2	1	2	1	1	1	1	0	2	HR=2, cbmi=2
243	0	15.2015102663865	1	3	1	0	1	0	1	2	2	1	0	0	0	1	3	HR=2, cbmi=1
244	0	0.714229837293296	0	5	1	1	1	1	4	1	2	1	1	1	0	0	5	HR=2, cbmi=2
245	0	17.3583488495906	1	1	2	0	2	0	4	1	2	0	0	1	0	1	4	HR=1, cbmi=1
246	0	0.465553006582488	0	3	1	1	1	1	3	2	2	1	0	1	1	0	5	HR=1, cbmi=2
247	0	12.8056502790615	1	1	2	0	1	0	2	2	1	0	1	0	1	1	4	HR=1, cbmi=1
248	1	2.34811178829712	1	1	1	0	1	0	2	1	2	1	1	1	1	1	4	HR=1, cbmi=2
249	0	4.92303804493549	0	2	1	0	1	0	3	2	2	1	1	0	1	1	5	HR=1, cbmi=2
250	0	7.37723587079211	1	2	1	1	1	1	1	2	2	1	0	0	1	0	3	HR=1, cbmi=1
251	1	10.096977460458	1	2	2	1	1	0	3	2	3	0	1	1	0	1	5	HR=1, cbmi=1
252	0	12.4053089996609	1	2	2	0	2	1	1	1	2	0	1	1	1	0	5	HR=1, cbmi=2
253	0	3.07944601635878	0	4	1	0	3	1	3	1	2	0	1	0	0	1	5	HR=1, cbmi=2
254	1	17.3479001166538	1	4	1	0	1	1	2	1	1	1	1	1	1	0	3	HR=1, cbmi=1
255	1	19.7521115002222	1	2	2	1	1	0	2	2	3	1	1	0	0	1	3	HR=1, cbmi=1
256	1	5.22174722991082	0	4	1	0	1	1	3	3	1	0	1	1	1	1	2	HR=1, cbmi=2
257	1	0.00559695893477711	0	2	1	1	1	0	2	2	2	0	1	0	0	1	5	HR=1, cbmi=1
258	1	20.0625693137985	1	5	1	0	2	1	4	1	1	0	1	0	1	0	4	HR=1, cbmi=1
259	0	9.85931073448439	1	4	2	0	1	0	2	2	2	0	0	0	0	1	5	HR=1, cbmi=1
260	1	0.133218929260768	0	3	1	1	1	1	2	2	2	1	1	1	0	0	2	HR=1, cbmi=1
261	0	4.8184899795752	0	3	3	1	2	0	2	1	1	1	1	0	0	1	1	HR=2, cbmi=1
262	1	0.209455543110866	0	1	2	1	2	0	4	2	1	0	1	0	0	0	4	HR=1, cbmi=1
263	0	1.60093569722031	1	4	1	0	1	0	2	3	1	0	1	1	0	1	4	HR=2, cbmi=2
264	0	20.069098427385	0	4	1	1	1	1	4	2	3	1	1	1	0	0	4	HR=2, cbmi=1
265	0	9.40449058090737	1	5	2	0	1	0	3	3	1	0	0	1	0	1	4	HR=1, cbmi=2
266	1	2.87362417123516	0	3	2	0	1	0	2	3	2	0	1	0	0	0	5	HR=1, cbmi=1
267	0	2.00716176510273	0	3	1	0	1	0	2	2	1	1	1	1	1	1	4	HR=1, cbmi=1
268	1	11.2012020789256	1	4	1	1	2	1	2	1	2	1	1	1	1	0	4	HR=1, cbmi=1
269	0	3.98971506977424	1	3	2	0	1	1	4	1	2	1	1	0	0	1	2	HR=1, cbmi=1
270	0	21.6226495980823	1	4	1	1	1	1	3	2	2	0	0	0	0	0	4	HR=1, cbmi=1
271	0	1.42363873860457	0	2	2	1	2	0	2	1	2	0	1	1	0	1	5	HR=1, cbmi=2
272	0	15.2334357119434	1	3	1	1	1	0	3	1	2	1	1	0	1	0	4	HR=1, cbmi=1
273	1	0.0209050067956388	0	3	1	0	1	0	2	1	1	0	0	0	0	0	3	HR=1, cbmi=2
274	0	10.7112809837644	1	4	2	1	1	0	2	2	2	0	0	1	1	0	4	HR=1, cbmi=1
275	0	0.171708753884608	0	5	1	0	1	0	3	1	2	0	1	1	0	1	1	HR=1, cbmi=1
276	0	2.52043299964144	0	2	1	0	1	1	3	2	2	0	1	1	0	0	4	HR=1, cbmi=2
277	0	0.138868206675103	0	4	1	0	1	0	2	1	2	0	0	0	0	1	3	HR=1, cbmi=1
278	1	21.8742561048647	1	5	2	0	1	1	1	2	2	1	0	0	1	0	4	HR=1, cbmi=2
279	1	22.8140672440695	1	4	1	1	1	1	1	1	2	0	0	1	0	1	5	HR=1, cbmi=1
280	1	13.8606455908976	1	4	2	0	1	1	2	1	2	0	1	0	1	0	3	HR=1, cbmi=1
281	1	14.5526644807274	1	4	1	0	1	0	2	2	1	0	0	1	0	1	2	HR=1, cbmi=2
282	1	5.43875766348203	1	5	1	1	1	1	2	1	2	1	1	1	0	0	3	HR=1, cbmi=1
283	0	5.85265875796991e-07	0	3	1	0	1	0	4	2	1	0	1	0	0	1	2	HR=1, cbmi=2
284	0	22.2304666563645	1	3	1	0	1	1	4	1	1	1	0	0	0	0	3	HR=1, cbmi=2
285	1	9.67500289529369	1	4	2	1	1	0	2	2	2	1	0	0	1	1	5	HR=1, cbmi=1
286	0	3.09885265814446	0	2	1	1	1	1	2	1	1	1	0	0	1	0	1	HR=1, cbmi=2
287	1	23.1259460203522	1	3	2	1	1	1	2	2	2	0	1	0	0	1	3	HR=1, cbmi=1
288	1	19.4303918352437	1	4	1	1	1	0	4	1	2	1	1	0	0	0	4	HR=1, cbmi=2
289	0	15.3645392958664	1	4	1	0	1	0	3	3	2	1	1	0	1	1	4	HR=2, cbmi=2
290	0	0.0744784333028887	0	4	2	0	2	1	3	1	1	0	1	1	0	0	5	HR=2, cbmi=1
291	1	0.0367132290958431	0	4	1	1	1	1	2	1	2	0	0	1	0	1	4	HR=1, cbmi=1
292	0	8.30002351089991	1	2	1	1	1	1	2	2	1	0	1	0	0	0	3	HR=1, cbmi=1
293	0	6.02473896741969	0	4	1	0	1	0	4	1	2	0	1	0	0	1	3	HR=1, cbmi=1
294	0	7.27494282780534	1	2	1	1	2	1	3	2	2	1	0	0	0	0	2	HR=1, cbmi=2
295	0	0.000251022231784873	0	2	2	0	1	1	2	1	2	0	1	0	0	1	5	HR=1, cbmi=1
296	0	0.92117980892608	0	2	1	1	1	0	4	3	1	1	1	1	1	0	3	HR=2, cbmi=1
297	1	5.81854406273591	1	3	2	0	1	0	1	2	2	1	1	1	0	1	4	HR=1, cbmi=2
298	0	0.142977502226423	0	1	3	1	1	1	1	1	1	1	0	1	1	0	4	HR=2, cbmi=1
299	1	20.0992310153343	1	2	1	0	1	0	3	3	1	1	1	0	0	1	4	HR=1, cbmi=1
300	0	13.5883931135316	1	4	2	0	1	0	3	2	2	1	1	1	0	0	3	HR=2, cbmi=2
301	0	9.42100224613776	1	5	1	1	1	0	2	1	2	0	0	0	1	1	5	HR=2, cbmi=2
302	0	6.96145298105797	1	3	1	0	2	1	2	2	1	1	0	0	1	0	2	HR=2, cbmi=1
303	0	0.4581346262378	0	4	1	1	1	0	3	2	2	1	1	1	0	1	4	HR=2, cbmi=1
304	0	9.10318514543031	1	5	1	1	1	1	3	2	2	1	1	1	0	0	4	HR=1, cbmi=2
305	0	2.1209060693301	1	3	2	0	2	0	2	3	1	0	1	0	0	1	2	HR=2, cbmi=1
306	0	1.83601938156835	1	3	1	0	1	1	1	2	1	0	0	1	1	0	4	HR=2, cbmi=1
307	0	20.198121586506	1	2	1	1	1	1	1	2	2	0	0	1	0	1	2	HR=1, cbmi=1
308	1	1.23268094192769	0	4	2	0	1	0	3	1	1	1	0	0	1	0	5	HR=1, cbmi=1
309	0	0.458945592410076	0	2	2	1	2	1	1	2	2	0	0	0	1	1	4	HR=1, cbmi=1
310	0	0.0339620231801091	0	5	2	1	1	0	2	3	2	0	1	0	0	0	5	HR=1, cbmi=1
311	0	18.8012924849202	1	2	2	0	2	0	1	2	2	0	0	1	0	1	3	HR=2, cbmi=1
312	0	10.6632158511789	0	2	1	1	1	1	4	2	1	1	1	1	1	0	4	HR=1, cbmi=1
313	0	17.1414352789616	1	4	1	1	1	1	2	1	1	0	0	1	0	1	3	HR=1, cbmi=1
314	1	14.4783956019904	1	2	2	1	1	1	3	2	2	0	0	0	0	0	5	HR=1, cbmi=1
315	1	0.699543153820681	0	5	1	0	1	0	3	1	2	0	0	1	0	1	3	HR=1, cbmi=1
316	1	12.9816748680111	1	4	2	1	1	0	2	1	2	1	0	1	0	0	4	HR=1, cbmi=1
317	1	0.0640138652393871	0	4	1	1	1	0	4	2	1	0	0	0	1	1	4	HR=1, cbmi=2
318	0	0.692256506211953	0	2	1	0	1	1	2	1	2	1	0	0	0	0	5	HR=1, cbmi=1
319	0	18.5701925982227	1	2	2	1	1	0	3	2	2	0	1	0	0	1	4	HR=2, cbmi=1
320	0	5.0670509355901	1	3	3	1	1	1	2	2	2	1	1	0	1	0	4	HR=1, cbmi=2
321	0	10.6514406677111	0	4	1	1	1	0	4	3	2	0	0	1	0	1	3	HR=1, cbmi=1
322	0	2.91450970870517	1	4	2	1	1	1	4	2	2	0	1	1	1	0	4	HR=1, cbmi=1
323	0	19.7252177875403	1	5	1	0	2	0	3	1	2	0	0	0	0	1	5	HR=1, cbmi=2
324	1	0.775769204233587	1	4	2	1	1	1	1	2	1	0	0	0	1	0	2	HR=1, cbmi=2
325	0	2.49878377340424	1	5	2	1	1	1	4	1	1	1	0	1	0	1	5	HR=1, cbmi=2
326	1	0.000840064902387384	0	4	1	1	1	1	2	2	2	1	1	1	1	0	3	HR=1, cbmi=1
327	0	0.17952905992003	0	3	1	1	1	0	1	1	2	0	0	1	0	1	5	HR=1, cbmi=2
328	0	15.2008548608408	1	3	2	1	1	0	2	1	1	1	1	1	0	0	5	HR=1, cbmi=1
329	0	3.96116660457166	0	4	2	1	1	0	2	2	2	0	1	1	0	1	2	HR=1, cbmi=1
330	0	10.4890298079202	1	2	1	1	1	1	2	1	2	0	1	1	0	0	4	HR=1, cbmi=1
331	1	0.505017638129265	0	5	1	1	2	0	2	3	2	0	0	1	0	1	4	HR=1, cbmi=2
332	1	0.0345491604572929	0	4	1	0	1	1	3	3	2	1	1	1	0	0	5	HR=1, cbmi=1
333	1	1.30421348306578	0	5	1	0	1	0	4	2	1	0	0	0	0	1	5	HR=1, cbmi=1
334	0	0.637410875521615	0	5	2	1	1	0	3	1	2	1	1	1	1	0	5	HR=2, cbmi=1
335	0	11.1840783654564	1	5	2	1	1	0	2	2	2	1	1	1	0	1	2	HR=1, cbmi=2
336	0	3.4194863612501	0	3	3	0	1	1	3	1	2	0	1	1	0	0	5	HR=1, cbmi=1
337	1	17.2419521042465	1	3	1	0	3	1	2	1	1	1	0	1	0	1	3	HR=1, cbmi=1
338	1	0.0059435828040308	0	5	2	1	1	1	3	2	2	1	1	0	1	0	5	HR=1, cbmi=2
339	1	0.588816231400985	1	2	1	0	1	1	2	2	2	0	0	1	1	1	3	HR=1, cbmi=1
340	0	1.39470699361623	1	3	2	0	1	1	3	1	2	0	0	0	1	0	3	HR=2, cbmi=1
341	1	0.00102380985098472	0	3	2	0	2	0	3	1	3	0	0	0	0	1	2	HR=1, cbmi=1
342	1	4.26951078810511	0	5	2	1	2	1	2	1	2	0	1	0	1	0	5	HR=1, cbmi=1
343	0	9.48002694206655	1	5	2	0	1	0	2	1	2	1	0	0	0	1	5	HR=1, cbmi=2
344	1	8.23293941902083	1	2	2	1	1	1	2	1	2	0	0	1	1	0	2	HR=1, cbmi=2
345	0	17.3443286372547	1	3	2	1	1	0	2	3	2	0	1	1	0	1	5	HR=1, cbmi=1
346	0	12.0149639850486	1	3	2	1	1	0	1	3	2	1	0	1	0	0	5	HR=2, cbmi=1
347	1	0.505294938007967	0	4	2	0	1	1	1	3	1	0	1	0	0	1	3	HR=1, cbmi=1
348	0	1.42095013949929	0	3	1	1	1	0	3	1	1	0	0	0	1	0	2	HR=1, cbmi=1
349	0	19.080277596009	1	5	2	1	1	1	1	3	2	0	0	1	0	1	5	HR=1, cbmi=2
350	0	0.388857488478848	0	2	2	0	1	1	4	2	2	1	0	1	0	0	4	HR=2, cbmi=2
351	0	24.2319698238665	1	3	2	1	1	0	1	1	2	0	1	0	1	1	1	HR=1, cbmi=2
352	0	7.32040724926122	0	5	2	0	2	1	3	1	2	1	1	1	1	0	2	HR=1, cbmi=1
353	0	11.7391589348185	1	4	2	1	1	0	3	1	2	1	0	0	0	1	3	HR=1, cbmi=1
354	0	1.78577412789715	1	3	2	1	1	1	2	2	2	1	1	1	1	0	5	HR=2, cbmi=1
355	0	12.7014374925138	1	3	1	0	1	0	2	2	2	0	0	0	1	1	3	HR=1, cbmi=2
356	0	9.23690406192324e-06	0	4	2	1	1	1	1	1	2	1	1	0	1	0	4	HR=1, cbmi=2
357	0	0.0363305321370656	0	4	2	0	1	0	3	1	2	0	0	0	0	1	5	HR=2, cbmi=1
358	1	22.8110392946183	1	4	1	0	1	1	3	3	2	1	0	0	1	0	5	HR=1, cbmi=2
359	0	16.1237850989497	1	2	2	0	1	0	2	2	2	1	1	1	0	1	5	HR=2, cbmi=1
360	0	1.92974205938098	0	1	1	0	1	1	3	3	2	1	1	1	1	0	4	HR=2, cbmi=1
361	0	3.81187815685296	1	2	1	0	1	0	2	3	1	0	1	1	0	0	4	HR=1, cbmi=1
362	1	7.94162885749113e-05	0	3	2	0	1	0	2	2	2	0	1	1	0	0	3	HR=1, cbmi=2
363	0	22.0315201761447	1	5	1	0	1	1	4	1	2	0	1	1	0	1	5	HR=1, cbmi=1
364	1	2.83115636663374	0	3	2	1	1	1	3	3	1	1	1	0	1	0	5	HR=1, cbmi=1
365	0	2.15932071193696	1	5	1	1	1	0	1	2	2	1	0	0	0	1	5	HR=1, cbmi=1
366	1	0.220112668798554	0	4	3	1	1	1	4	2	2	1	1	0	0	1	1	HR=1, cbmi=1
367	0	3.99009735663719	0	3	3	1	1	0	2	2	2	1	0	0	0	1	3	HR=1, cbmi=2
368	0	0.000575485075487108	0	2	2	0	1	1	2	2	2	0	1	0	1	0	5	HR=1, cbmi=1
369	1	20.9643838790753	1	4	1	0	1	1	2	1	2	0	0	1	0	1	4	HR=1, cbmi=2
370	0	12.4753126820891	1	4	1	1	1	1	4	2	2	1	0	1	1	0	5	HR=2, cbmi=1
371	0	16.0441235220074	1	1	1	1	2	0	1	2	2	0	1	0	0	1	2	HR=1, cbmi=1
372	0	2.33592608833539	1	2	1	0	1	0	3	1	2	1	0	0	1	0	3	HR=1, cbmi=1
373	1	15.9076179670283	1	2	1	0	1	1	2	1	1	0	1	1	0	1	5	HR=1, cbmi=1
374	1	24.0989681750361	1	3	1	0	2	1	3	2	2	1	1	0	1	0	5	HR=1, cbmi=1
375	1	22.0230515147098	1	3	1	1	2	0	2	1	2	1	1	1	1	1	4	HR=1, cbmi=1
376	0	0.0397495150903529	0	3	1	1	2	0	2	2	2	1	0	0	1	0	3	HR=2, cbmi=2
377	0	1.2198975947114	0	4	2	0	1	0	4	3	2	0	0	1	1	1	3	HR=1, cbmi=1
378	0	0.526643982421052	0	3	1	1	1	1	1	1	2	1	1	0	0	0	5	HR=1, cbmi=1
379	0	5.03289959921134	1	4	1	1	1	0	2	1	2	0	0	0	0	1	4	HR=2, cbmi=1
380	0	22.9591229115087	1	2	2	1	2	1	2	1	2	1	1	0	1	0	2	HR=3, cbmi=1
381	1	1.8848140229911	0	1	2	1	1	1	3	2	2	1	0	0	0	1	5	HR=1, cbmi=2
382	1	1.32925919947652	0	2	2	1	2	1	2	2	2	1	0	0	1	0	1	HR=1, cbmi=1
383	0	0.00653329909584614	0	4	2	1	1	0	1	2	2	0	1	0	1	1	4	HR=2, cbmi=2
384	1	0.0166367329783238	0	2	1	1	1	1	1	1	1	1	1	1	0	0	4	HR=1, cbmi=1
385	0	14.6332005522118	1	5	1	1	1	1	3	1	2	0	0	0	0	1	5	HR=1, cbmi=1
386	1	21.5103589557958	1	3	1	0	1	1	3	2	2	0	1	0	1	0	2	HR=1, cbmi=1
387	0	1.91112455230618	1	4	1	0	3	0	1	2	2	0	1	1	0	1	5	HR=2, cbmi=2
388	0	1.55256025775092	0	4	1	0	2	0	1	2	2	1	1	1	1	0	5	HR=1, cbmi=2
389	1	12.7303509269174	1	4	2	1	1	0	3	1	2	0	0	1	0	1	4	HR=1, cbmi=2
390	1	12.4985407159373	1	5	1	1	1	1	3	2	2	1	1	0	1	0	2	HR=1, cbmi=2
391	1	1.49785122184857	0	2	2	1	1	1	1	3	2	1	1	0	0	1	5	HR=1, cbmi=1
392	0	2.07909059456107	1	2	2	1	1	0	2	3	1	1	1	0	1	0	2	HR=2, cbmi=1
393	1	0.416600578343379	1	4	1	1	1	0	3	1	1	0	0	1	0	0	5	HR=1, cbmi=1
394	1	14.969148234737	1	3	2	0	2	0	2	3	2	1	0	1	1	0	2	HR=1, cbmi=1
395	0	0.00192273387630189	0	4	1	0	1	0	3	3	2	0	1	0	0	1	5	HR=2, cbmi=1
396	0	0.0905326366295984	0	2	1	0	1	1	2	3	2	1	0	1	1	0	2	HR=2, cbmi=1
397	0	7.89067473701038	1	5	2	1	1	1	4	1	1	0	0	0	0	1	4	HR=1, cbmi=1
398	1	6.53002058812091	1	2	1	1	1	0	2	1	1	1	1	0	1	1	5	HR=1, cbmi=2
399	0	0.46885624898279	0	4	1	0	1	0	3	1	2	1	1	0	0	1	3	HR=2, cbmi=2
400	0	1.25504618008018e-05	0	5	2	0	1	1	2	2	1	1	1	1	1	0	2	HR=1, cbmi=1
401	0	1.27546359484652	0	3	1	1	1	0	1	2	1	0	0	1	0	1	3	HR=1, cbmi=1
402	0	12.5042893202737	1	2	1	1	1	1	2	2	2	1	0	0	1	0	4	HR=1, cbmi=1
403	1	2.35618128753733	1	5	1	0	2	0	2	1	2	0	0	0	0	0	5	HR=1, cbmi=1
404	1	8.23330512539588	1	3	2	0	1	1	2	1	2	1	1	1	1	0	3	HR=1, cbmi=1
405	0	2.59379046455305	1	3	2	0	1	0	3	2	1	0	0	0	0	1	3	HR=1, cbmi=2
406	1	0.182412216932047	1	4	2	0	1	0	1	2	2	1	0	1	0	0	5	HR=1, cbmi=1
407	1	2.44714994804885	0	2	1	1	1	0	1	3	2	0	1	1	0	1	4	HR=1, cbmi=1
408	0	0.133585952536541	0	2	2	1	3	0	3	1	2	1	1	0	1	0	5	HR=2, cbmi=2
409	0	14.0939994946684	1	5	2	0	1	0	1	1	2	0	0	1	0	1	5	HR=1, cbmi=1
410	0	0.00786781723561584	0	4	2	0	2	0	2	1	1	1	1	1	1	0	4	HR=2, cbmi=2
411	1	14.8056059718952	1	3	2	0	2	0	2	2	2	0	0	1	0	1	3	HR=1, cbmi=1
412	0	1.39203575258679	1	2	1	0	1	1	3	2	1	0	1	1	0	0	4	HR=2, cbmi=1
413	0	11.2055622972036	1	3	2	0	1	0	1	2	1	0	1	1	0	1	4	HR=1, cbmi=1
414	1	21.4610255242341	1	4	1	1	2	1	2	3	1	1	1	0	1	0	4	HR=1, cbmi=2
415	0	0.00183744736971059	0	5	2	1	2	0	1	2	2	0	0	0	0	1	5	HR=2, cbmi=1
416	0	5.09976858820216e-06	0	2	1	0	1	1	4	2	2	0	0	1	1	0	2	HR=1, cbmi=2
417	1	0.606709531622817	0	4	2	0	1	0	3	2	2	0	0	1	0	1	3	HR=1, cbmi=1
418	1	4.3656140796527e-05	0	3	1	0	1	1	2	2	1	0	1	1	1	0	1	HR=1, cbmi=2
419	0	4.90589840739305	0	2	3	0	2	0	1	3	1	1	1	1	0	1	4	HR=1, cbmi=2
420	0	3.69370577495277	1	4	1	0	1	1	3	2	2	1	1	0	1	0	4	HR=1, cbmi=2
421	0	5.00706469255674	1	4	1	0	1	0	3	1	2	0	0	1	1	1	3	HR=1, cbmi=1
422	0	4.51624846199865	1	4	2	1	2	0	1	1	2	1	1	1	1	0	4	HR=1, cbmi=1
423	0	0.0394512133641012	0	4	3	0	1	0	1	1	2	0	1	1	1	1	5	HR=1, cbmi=1
424	1	0.0585306849696023	0	4	1	1	1	1	1	1	2	0	0	1	0	0	3	HR=1, cbmi=2
425	1	17.32028465225	0	4	2	0	1	1	3	3	2	0	1	1	0	1	4	HR=1, cbmi=2
426	0	8.67373121769575	1	4	2	1	1	1	4	2	2	1	0	0	1	0	4	HR=1, cbmi=1
427	0	16.4281009628664	1	2	2	0	1	1	3	2	1	0	0	1	1	1	5	HR=1, cbmi=1
428	1	18.4112515544441	1	2	2	0	1	0	3	1	1	0	1	1	0	0	4	HR=1, cbmi=1
429	0	17.7801642273332	1	2	2	0	1	1	3	1	2	1	0	0	0	1	4	HR=1, cbmi=1
430	0	8.40024297695805	1	3	2	1	1	1	4	1	2	1	0	1	1	0	3	HR=2, cbmi=1
431	1	18.6182640248339	1	4	1	0	1	0	1	1	2	0	1	1	0	1	1	HR=2, cbmi=2
432	0	12.5409214873008	1	3	2	0	1	1	2	1	2	1	1	0	1	0	2	HR=1, cbmi=1
433	0	0.00298627829035066	0	2	1	1	1	0	3	2	1	0	0	1	1	1	4	HR=1, cbmi=1
434	1	0.00541132857965252	0	5	2	1	1	1	1	1	2	1	0	1	1	0	2	HR=1, cbmi=1
435	1	3.3074963064075	0	3	2	1	1	1	3	1	1	0	0	1	0	1	4	HR=1, cbmi=2
436	0	8.28525291633082	1	4	3	0	1	0	4	2	2	1	0	1	1	0	5	HR=1, cbmi=1
437	1	0.609441994879502	0	3	3	1	1	0	2	2	3	1	1	0	0	1	4	HR=1, cbmi=2
438	1	12.032067753321	1	4	2	1	2	1	2	2	2	1	1	0	1	0	3	HR=1, cbmi=2
439	1	14.8729190425754	1	4	2	1	1	0	2	1	1	1	0	1	0	1	3	HR=1, cbmi=2
440	1	12.0123909627803	1	3	3	1	1	1	1	1	1	1	1	1	1	0	4	HR=1, cbmi=2
441	0	11.4758013336887	1	3	3	1	1	0	2	2	2	0	1	0	0	1	5	HR=1, cbmi=1
442	0	1.8783833141951	0	1	1	0	1	0	1	1	2	1	0	0	1	0	2	HR=2, cbmi=2
443	0	0.831294998718401	0	4	2	1	2	0	1	2	2	0	1	0	0	1	5	HR=1, cbmi=1
444	1	0.0219299034064629	0	5	2	1	1	0	2	2	2	1	0	1	1	0	5	HR=1, cbmi=1
445	1	1.95599404520631	0	5	3	0	1	0	3	2	2	0	1	0	0	1	5	HR=1, cbmi=1
446	0	7.2735546486706	1	4	1	1	1	0	2	2	2	1	0	1	1	0	3	HR=1, cbmi=1
447	0	12.9708889236893	1	3	1	0	1	0	2	1	1	0	0	1	0	1	5	HR=2, cbmi=1
448	1	21.0074076999053	1	2	2	1	1	0	4	1	1	1	1	1	1	0	4	HR=1, cbmi=1
449	1	12.3365912709846	1	3	1	1	2	0	4	2	2	0	1	1	1	1	5	HR=1, cbmi=1
450	1	0.120260904193584	0	4	2	0	2	1	3	1	2	1	0	0	1	0	2	HR=1, cbmi=1
451	0	4.11898661810402	0	4	1	1	2	0	1	1	2	0	0	0	0	1	2	HR=1, cbmi=1
452	0	11.1084985463175	1	3	2	0	2	1	4	3	2	0	1	0	0	0	5	HR=1, cbmi=1
453	0	12.558478094294	1	4	1	1	1	0	1	2	2	0	0	1	0	1	2	HR=1, cbmi=1
454	0	0.196540312448665	0	3	2	1	3	1	2	2	2	1	1	1	1	0	5	HR=2, cbmi=1
455	1	11.6605901007764	1	3	2	1	1	0	2	1	2	1	1	1	1	1	1	HR=1, cbmi=2
456	0	0.299346330458817	0	4	2	0	2	0	1	1	2	1	0	1	1	0	2	HR=2, cbmi=1
457	0	0.410822113675951	0	1	1	1	1	1	1	1	1	0	1	0	0	1	5	HR=1, cbmi=1
458	0	16.4647395951777	1	3	1	0	1	0	3	2	2	0	1	1	1	0	2	HR=1, cbmi=1
459	1	16.6891129544968	1	5	1	1	1	1	3	2	2	1	0	0	0	1	4	HR=1, cbmi=1
460	1	0.00627836285170282	0	4	3	1	2	1	1	2	2	0	0	0	0	0	3	HR=1, cbmi=1
461	0	1.0605024464631	1	2	1	1	1	0	4	3	2	0	0	1	0	1	5	HR=1, cbmi=2
462	0	2.3249027106308	0	2	2	1	1	1	3	1	2	1	1	1	0	0	4	HR=1, cbmi=1
463	0	5.06020563343891	0	2	1	1	2	0	3	2	2	1	0	0	1	1	4	HR=1, cbmi=2
464	1	5.46722763502272	1	4	1	1	1	0	4	2	2	0	1	1	1	0	3	HR=1, cbmi=1
465	1	3.13171560959239	1	4	1	0	1	0	3	3	2	1	1	0	0	1	5	HR=1, cbmi=1
466	1	7.34382091179607	1	4	3	1	1	1	1	2	1	1	1	0	1	0	4	HR=2, cbmi=2
467	1	7.76961982759743	0	3	1	1	1	1	2	2	1	0	0	1	0	1	3	HR=1, cbmi=1
468	0	14.7442117154095	1	5	1	1	1	1	2	2	2	1	1	1	1	0	5	HR=2, cbmi=1
469	0	12.4321507947423	1	4	2	0	1	1	1	2	2	0	0	0	0	1	4	HR=2, cbmi=1
470	1	0.0742720890612109	1	3	1	1	1	0	1	2	2	1	1	1	0	0	5	HR=1, cbmi=2
471	0	15.8063751012334	1	3	1	0	1	0	4	2	2	0	0	0	0	1	4	HR=1, cbmi=2
472	1	5.21616209944256	1	5	2	1	1	0	2	2	2	1	1	0	1	0	4	HR=1, cbmi=1
473	0	3.56144237157226	0	3	1	1	1	0	3	1	2	1	1	0	0	1	4	HR=2, cbmi=1
474	0	1.75592785704974	1	3	1	0	1	1	4	1	2	1	0	0	0	0	3	HR=2, cbmi=1
475	0	10.260335390813	1	3	1	0	1	0	3	2	2	0	1	0	0	1	4	HR=1, cbmi=2
476	1	12.1972960282587	1	3	2	1	1	0	2	1	2	1	0	1	1	0	4	HR=1, cbmi=1
477	1	9.00123697403283	1	2	2	0	1	1	1	1	2	0	1	1	0	1	5	HR=1, cbmi=1
478	1	6.17733813040424	1	5	2	1	2	1	2	1	1	1	0	1	1	0	5	HR=1, cbmi=1
479	1	0.106332464985946	0	3	1	0	1	1	2	2	1	0	0	1	0	1	1	HR=1, cbmi=1
480	0	2.19771940654162	0	4	1	0	1	1	2	1	2	1	1	1	0	0	3	HR=2, cbmi=1
481	1	20.8644465489953	1	5	1	1	1	0	2	2	2	0	0	1	0	1	5	HR=1, cbmi=1
482	0	5.39558957056527	1	3	1	0	1	1	1	1	2	0	1	0	1	0	5	HR=2, cbmi=2
483	0	0.356176131672102	0	3	1	1	1	1	1	2	2	1	0	1	1	1	4	HR=1, cbmi=2
484	1	4.3328404572632	0	3	1	1	1	0	3	1	2	1	1	0	1	1	4	HR=1, cbmi=1
485	0	7.73428624970547	1	1	2	1	1	0	3	1	1	0	0	1	0	1	4	HR=1, cbmi=1
486	0	0.168234383172764	0	5	2	1	1	1	2	2	2	0	0	0	1	0	5	HR=1, cbmi=1
487	1	2.4380101487285	1	3	1	0	1	0	2	1	2	0	0	1	1	1	2	HR=1, cbmi=1
488	1	21.1214818106807	0	5	1	1	1	1	3	1	1	1	1	1	1	0	2	HR=1, cbmi=1
489	0	2.55731238196378	0	4	1	0	2	0	1	1	2	1	0	1	0	1	1	HR=1, cbmi=1
490	1	12.6052468562291	0	4	1	0	2	0	2	2	2	1	0	1	1	0	3	HR=1, cbmi=2
491	1	6.42398560587398	1	3	1	1	1	0	2	1	2	1	0	0	0	1	2	HR=1, cbmi=2
492	1	16.3869856736922	1	2	1	1	2	1	3	2	2	1	1	0	0	0	5	HR=1, cbmi=1
493	0	19.4226443476579	1	3	2	1	1	0	2	1	2	0	0	1	0	1	4	HR=1, cbmi=1
494	1	8.61666045119497	1	3	1	1	1	1	3	1	2	1	1	0	1	0	5	HR=1, cbmi=1
495	0	0.00909381711462373	0	4	2	1	1	0	4	1	2	1	1	0	0	1	3	HR=2, cbmi=1
496	0	0.00432453470888664	0	3	2	1	1	0	2	2	2	1	0	0	1	0	4	HR=1, cbmi=2
497	1	2.71775684079144	1	1	1	1	1	0	1	3	1	1	0	1	0	1	5	HR=1, cbmi=2
498	1	9.48643892880867	1	2	1	0	1	1	2	2	1	1	0	1	1	0	4	HR=1, cbmi=1
499	1	3.01031621864741	0	2	2	0	2	0	3	1	2	0	0	0	0	1	3	HR=1, cbmi=2
500	1	0.24886916545815	0	1	2	1	1	1	1	2	2	0	1	0	1	0	3	HR=1, cbmi=1
501	0	0.024186199778469	0	4	2	0	1	0	1	1	1	0	0	1	0	1	3	HR=1, cbmi=1
502	1	11.1471671448646	1	2	2	1	2	1	2	2	2	1	0	1	1	1	2	HR=1, cbmi=2
503	0	12.8700344447383	1	5	1	0	1	0	3	3	2	1	1	0	0	1	3	HR=1, cbmi=2
504	1	17.7151111366254	1	1	1	1	1	1	3	2	2	1	1	1	1	0	5	HR=1, cbmi=1
505	1	17.3793929553907	1	3	1	0	1	1	3	1	2	0	0	0	0	1	2	HR=1, cbmi=1
506	0	0.0659695214980919	0	2	1	1	1	1	1	1	2	0	1	0	1	0	4	HR=2, cbmi=2
507	0	10.0155544080968	1	4	2	1	1	0	2	2	2	1	1	1	0	1	5	HR=1, cbmi=1
508	1	14.0374762006551	1	5	2	1	1	0	4	1	2	1	1	1	0	0	5	HR=1, cbmi=2
509	1	7.69184719871567	1	3	2	1	1	0	1	2	2	0	1	0	0	1	5	HR=1, cbmi=2
510	0	9.29146227027313	1	1	1	0	1	1	3	2	1	1	0	1	1	0	5	HR=2, cbmi=1
511	0	2.89006149269025	0	3	2	0	1	0	2	1	1	0	0	0	0	1	2	HR=2, cbmi=1
512	0	0.0109840313357709	0	4	2	1	2	1	2	3	2	0	1	0	1	0	4	HR=1, cbmi=1
513	0	12.6020925636096	1	4	2	0	1	0	3	1	1	0	1	1	0	1	5	HR=1, cbmi=2
514	1	0.835362479577994	0	3	1	1	2	0	4	3	2	0	0	1	1	0	5	HR=1, cbmi=1
515	0	0.0309570178687809	0	2	1	0	1	1	3	1	2	0	0	0	0	1	5	HR=1, cbmi=2
516	1	0.295410389414353	0	5	1	1	1	0	3	1	2	0	1	0	0	0	4	HR=1, cbmi=2
517	0	20.4356908828112	1	3	2	0	1	0	2	3	2	0	0	1	0	1	5	HR=1, cbmi=1
518	1	5.04147137476667	1	3	2	0	1	1	1	1	1	1	1	1	1	0	5	HR=1, cbmi=2
519	0	6.82409434475377	1	4	1	0	1	1	2	1	2	0	1	0	1	1	4	HR=1, cbmi=1
520	0	6.44115430093289	1	3	1	1	1	1	4	3	1	1	0	1	1	0	3	HR=1, cbmi=2
521	0	0.196138802891364	1	2	1	0	1	0	2	1	1	1	0	0	0	1	4	HR=1, cbmi=2
522	1	0.00227945745855291	0	2	1	0	1	0	1	2	2	1	1	1	0	0	4	HR=1, cbmi=2
523	1	19.1606260529629	1	1	1	0	1	0	3	2	2	0	1	0	1	1	4	HR=1, cbmi=2
524	1	9.74643842785134	0	4	2	0	1	1	2	3	2	0	1	0	1	0	5	HR=1, cbmi=2
525	0	0.00797958506824611	0	3	2	1	1	0	2	3	2	1	0	0	1	1	5	HR=1, cbmi=1
526	0	0.13247068419474	0	2	2	0	1	0	1	2	1	1	1	1	0	0	5	HR=1, cbmi=2
527	1	0.964812708293778	0	4	1	1	1	0	2	1	1	0	0	0	1	1	1	HR=1, cbmi=2
528	0	0.953878530025133	1	3	2	1	1	1	1	2	2	1	0	1	0	0	5	HR=1, cbmi=1
529	0	3.06361551332497	1	4	2	1	1	0	1	3	2	0	0	1	0	1	5	HR=1, cbmi=2
530	0	0.0592560025019955	0	3	1	1	1	1	2	2	2	1	1	1	1	0	5	HR=1, cbmi=1
531	1	0.004639628997001	0	4	2	1	1	1	4	2	1	0	1	0	0	1	2	HR=1, cbmi=1
532	0	0.189249096295273	0	4	1	0	1	1	3	3	2	1	0	1	1	0	1	HR=2, cbmi=1
533	0	5.74545897080017	0	5	1	0	1	0	4	1	2	0	1	0	1	1	5	HR=1, cbmi=1
534	1	13.4822090203554	1	2	1	1	1	1	1	1	2	1	0	0	0	0	2	HR=1, cbmi=2
535	0	0.10080211350942	0	5	2	0	2	0	3	2	2	0	0	1	0	1	3	HR=2, cbmi=2
536	1	10.64837707067	1	2	2	0	1	0	1	1	2	1	0	1	0	0	3	HR=1, cbmi=2
537	0	5.83189383961947	1	5	1	0	2	0	4	1	2	0	0	1	0	1	3	HR=1, cbmi=1
538	0	17.7364504872621	1	3	2	0	1	1	3	1	1	1	1	1	1	0	5	HR=1, cbmi=1
539	0	6.56059077889787	1	5	2	0	1	1	2	2	1	0	0	0	0	1	5	HR=2, cbmi=1
540	1	17.5977733952645	1	4	2	1	1	1	4	1	3	1	1	0	1	0	5	HR=1, cbmi=1
541	1	7.41576828419539e-07	0	4	1	0	1	1	3	3	2	0	1	0	0	1	5	HR=1, cbmi=2
542	0	4.35759622501046	1	3	2	0	1	1	3	1	1	1	1	1	0	0	5	HR=1, cbmi=1
543	1	16.1877798395504	1	4	1	0	1	1	3	3	2	0	1	1	0	1	5	HR=1, cbmi=1
544	1	10.6496689459496	1	2	1	1	1	0	1	2	2	0	1	0	1	0	3	HR=1, cbmi=2
545	0	8.36451666068914	1	1	2	0	1	0	3	3	1	0	0	1	0	1	5	HR=3, cbmi=1
546	1	19.7202840256279	1	2	1	1	2	1	2	1	2	1	1	1	1	0	5	HR=1, cbmi=1
547	1	0.0024223065932385	0	2	1	0	1	0	2	1	2	0	1	1	0	1	2	HR=1, cbmi=2
548	0	0.0356667111724382	1	2	1	0	1	1	2	2	2	1	1	1	1	0	5	HR=1, cbmi=1
549	0	12.6876601748454	1	3	1	0	1	0	2	1	1	1	0	1	0	1	4	HR=1, cbmi=1
550	1	2.31468649256566	0	3	3	0	1	1	2	1	2	0	0	0	1	0	5	HR=1, cbmi=1
551	1	20.0610122036338	1	2	1	0	1	0	1	1	2	0	0	0	0	1	5	HR=1, cbmi=1
552	0	2.33439905897667e-07	0	4	2	0	2	1	4	2	2	1	0	1	1	0	3	HR=2, cbmi=1
553	1	0.0260271213507562	0	3	2	1	1	0	2	1	2	0	0	0	0	1	5	HR=1, cbmi=2
554	1	0.00426161934783107	0	5	2	0	1	1	3	2	2	1	1	0	0	0	5	HR=1, cbmi=2
555	0	7.26355626308201	0	2	2	1	2	0	3	2	2	0	0	0	0	1	4	HR=2, cbmi=1
556	1	0.694592036989811	0	5	1	1	1	0	1	1	2	1	1	1	1	0	1	HR=1, cbmi=1
557	1	16.8217051092786	1	2	1	0	1	0	2	2	2	0	0	1	1	1	4	HR=1, cbmi=1
558	0	11.8657939846483	1	3	1	1	1	1	4	3	1	1	0	0	1	0	3	HR=1, cbmi=1
559	1	19.0319453848642	1	1	2	0	1	0	1	1	2	0	0	1	1	1	4	HR=1, cbmi=2
560	0	7.46012858608097	1	3	1	1	1	1	3	2	2	1	0	1	1	0	5	HR=1, cbmi=1
561	0	6.83905184770487	0	3	1	1	1	0	1	2	1	0	0	1	0	1	5	HR=1, cbmi=1
562	1	4.35560118462596	0	2	1	1	1	0	1	2	2	1	1	0	1	0	5	HR=1, cbmi=1
563	1	10.2112961951614	1	5	1	0	2	0	1	2	2	0	0	0	0	1	5	HR=1, cbmi=1
564	1	13.5652410791115	1	1	2	1	1	1	1	2	2	1	0	0	0	0	4	HR=1, cbmi=2
565	1	20.8131886202474	1	5	1	0	2	1	3	2	2	1	0	0	0	1	5	HR=1, cbmi=2
566	1	14.7232309322964	1	3	1	1	1	1	2	1	1	1	0	0	1	0	4	HR=1, cbmi=1
567	1	14.4339253892212	1	1	1	0	1	0	3	2	2	1	1	0	0	1	5	HR=1, cbmi=1
568	0	0.0655539430417592	0	3	1	0	1	0	1	1	2	0	1	1	1	0	2	HR=1, cbmi=2
569	1	6.47404270527419	1	3	2	0	1	0	3	2	2	1	0	1	1	1	3	HR=1, cbmi=2
570	1	0.0263584949909592	0	1	1	0	1	1	1	1	2	1	1	0	0	0	4	HR=1, cbmi=1
571	0	7.52287969292898	1	1	1	1	1	1	4	1	2	0	0	0	0	1	3	HR=2, cbmi=2
572	1	4.79046332919383e-08	0	3	2	1	1	1	1	1	2	0	0	1	1	0	4	HR=1, cbmi=1
573	1	16.6889004133951	1	3	3	0	2	0	3	1	2	0	0	0	0	1	4	HR=1, cbmi=1
574	0	0.000318812001046267	0	2	1	0	1	1	3	2	2	1	0	1	1	0	2	HR=1, cbmi=1
575	1	8.5293012550283	0	4	1	1	1	0	2	1	2	0	1	0	0	1	4	HR=1, cbmi=2
576	0	1.14682229210924	0	3	1	1	1	1	3	1	2	1	0	1	0	0	3	HR=1, cbmi=1
577	0	1.03143349379106e-05	0	4	1	1	1	0	2	1	2	0	1	0	0	1	5	HR=1, cbmi=1
578	1	0.576529974928824	1	3	1	0	1	1	1	1	2	1	0	0	1	0	2	HR=1, cbmi=2
579	0	0.137555418540601	0	2	2	0	1	0	4	2	1	0	0	0	1	1	5	HR=1, cbmi=1
580	0	0.936389533209157	0	3	1	0	1	1	2	3	2	1	1	0	1	0	4	HR=2, cbmi=1
581	1	1.11611531696189	1	4	1	1	1	1	1	2	2	0	0	0	1	1	3	HR=1, cbmi=1
582	0	0.00444437070084947	0	3	1	1	1	1	2	1	2	1	0	1	0	0	4	HR=2, cbmi=2
583	1	11.6102228002898	0	4	2	1	1	0	2	2	1	0	1	0	0	1	5	HR=1, cbmi=1
584	0	0.0300818654407287	0	4	2	0	1	1	3	1	1	1	1	1	1	0	5	HR=1, cbmi=1
585	1	0.237730775413212	0	2	1	1	2	0	2	1	1	1	1	1	0	1	3	HR=1, cbmi=2
586	0	5.79189248009414	0	4	1	0	1	1	3	1	1	1	0	1	1	0	5	HR=1, cbmi=1
587	0	18.3786340219801	1	5	2	1	1	0	2	1	2	0	1	0	1	1	5	HR=1, cbmi=1
588	0	6.6004898018355	1	4	2	0	1	1	3	2	2	0	1	1	1	1	5	HR=1, cbmi=1
589	1	11.7847322464628	0	2	2	0	1	1	3	1	1	0	1	0	1	1	4	HR=1, cbmi=1
590	0	1.78725449556967	0	3	1	0	1	1	2	1	2	1	1	0	0	0	2	HR=1, cbmi=1
591	1	2.47700672655943	0	3	1	0	1	1	1	2	2	0	1	1	0	1	3	HR=1, cbmi=1
592	0	2.56872460108479	0	1	1	1	1	0	4	2	2	1	0	0	1	0	5	HR=1, cbmi=1
593	1	0.265903662237495	0	5	2	0	1	0	1	2	2	1	0	1	0	0	4	HR=1, cbmi=1
594	1	10.9459695121691	1	3	1	1	3	1	3	2	2	1	1	1	0	0	1	HR=1, cbmi=1
595	0	13.1570003170759	1	4	1	1	1	1	2	1	2	1	0	1	0	1	2	HR=1, cbmi=1
596	1	5.14593402957404	1	1	1	1	1	0	1	2	2	1	1	0	1	0	3	HR=1, cbmi=1
597	0	11.2660952284837	1	2	1	1	1	0	3	1	1	0	1	1	0	1	5	HR=2, cbmi=2
598	1	0.106034379696962	0	5	1	1	1	1	1	2	1	1	1	1	1	0	5	HR=1, cbmi=2
599	0	5.93770885898685	1	3	2	1	1	0	2	1	2	0	0	1	1	0	5	HR=1, cbmi=2
600	0	5.46061825277936	1	5	2	0	1	1	2	1	2	1	0	0	1	0	1	HR=1, cbmi=1
601	1	1.71389416505455	1	3	2	0	1	0	2	1	1	0	0	1	0	1	5	HR=1, cbmi=2
602	0	2.47260605708097	0	4	2	0	1	1	3	2	2	0	0	1	1	0	4	HR=1, cbmi=1
603	0	0.328889438973973	1	4	1	0	1	0	1	1	2	0	1	1	0	1	5	HR=1, cbmi=1
604	1	2.62258790893181	0	2	2	0	1	0	2	2	2	1	1	0	0	0	5	HR=1, cbmi=1
605	1	5.20787445423741	1	4	2	1	2	0	4	2	2	1	1	1	0	1	4	HR=1, cbmi=1
606	1	6.66787436297767	0	5	1	0	1	0	2	1	2	1	0	1	1	0	3	HR=1, cbmi=1
607	0	3.6740577866392	1	1	1	0	2	0	2	1	2	0	0	1	0	1	2	HR=1, cbmi=1
608	0	0.00215470999878514	0	2	1	1	1	0	2	2	1	1	1	1	1	0	4	HR=1, cbmi=1
609	1	13.2569491805559	1	3	2	0	1	0	1	1	1	1	1	1	0	1	4	HR=1, cbmi=2
610	0	1.25078768870529	0	4	1	1	2	1	3	2	2	1	1	1	0	0	3	HR=1, cbmi=1
611	0	6.19587752778846	0	2	2	1	1	0	2	1	2	1	0	0	0	1	3	HR=1, cbmi=2
612	0	0.00414583401627504	0	3	1	1	1	1	2	2	1	1	1	0	0	0	4	HR=1, cbmi=1
613	1	12.7247574198351	0	3	2	1	2	1	1	1	2	0	1	1	0	1	5	HR=1, cbmi=2
614	0	0.319328949005016	0	4	1	0	2	1	2	1	1	0	0	0	0	0	2	HR=1, cbmi=1
615	1	5.09797615781217	1	1	1	0	1	0	2	2	2	1	0	0	0	1	5	HR=1, cbmi=1
616	1	6.28256670816647	0	4	1	1	1	0	1	3	2	1	0	1	1	0	4	HR=1, cbmi=2
617	0	3.57455316592765	1	2	1	1	1	0	4	3	2	0	0	1	0	1	1	HR=1, cbmi=1
618	0	5.54643504320214	0	2	2	1	1	1	2	2	2	1	1	1	0	0	2	HR=1, cbmi=2
619	0	0.00106354731650887	0	4	2	0	1	0	3	1	1	0	1	1	0	1	4	HR=2, cbmi=2
620	1	0.000740455244681461	0	4	1	1	1	1	1	3	2	1	0	1	1	1	5	HR=1, cbmi=1
621	0	18.7505334473618	1	1	2	0	1	0	3	2	2	0	0	0	1	0	4	HR=1, cbmi=2
622	0	0.355520773023833	1	3	1	1	1	1	1	2	2	1	1	0	1	0	5	HR=1, cbmi=1
623	1	11.659335119559	1	2	2	1	2	1	2	3	1	0	0	1	0	1	5	HR=1, cbmi=1
624	1	1.19164143573869	0	2	1	1	2	1	1	1	2	0	1	0	1	0	4	HR=1, cbmi=1
625	1	8.12694396342547	1	2	1	0	1	1	3	2	1	1	1	1	1	1	3	HR=1, cbmi=2
626	0	0.0117310135120072	0	4	1	0	2	1	2	1	2	1	1	0	1	0	4	HR=2, cbmi=1
627	0	18.5006479488983	1	3	2	0	1	0	3	1	1	1	1	1	0	0	5	HR=2, cbmi=1
628	1	10.1186394458854	1	4	2	0	1	0	2	2	2	0	1	1	0	0	4	HR=1, cbmi=1
629	1	20.0128506140418	1	1	2	1	1	1	2	1	2	0	0	1	0	1	4	HR=1, cbmi=1
630	1	4.24063926682776	0	4	1	1	1	1	2	2	2	0	0	0	1	0	5	HR=1, cbmi=1
631	1	21.0324747420864	1	3	2	1	1	0	3	2	1	1	0	1	0	1	3	HR=1, cbmi=2
632	0	14.9684249464171	1	5	2	0	2	1	2	1	2	1	1	1	0	0	3	HR=2, cbmi=2
633	1	1.4799336594573	0	3	1	0	1	0	2	1	2	1	0	0	0	1	5	HR=1, cbmi=1
634	1	0.000123730491993673	0	4	2	1	1	1	2	1	1	1	1	1	1	0	5	HR=1, cbmi=1
635	1	6.55264644846518	1	2	1	0	1	0	3	1	2	0	1	0	0	1	5	HR=1, cbmi=1
636	0	0.438060288750786	0	2	2	0	1	1	1	2	2	1	1	1	0	0	5	HR=1, cbmi=1
637	1	4.16969611153286	1	3	2	0	1	0	2	2	1	0	0	1	0	1	4	HR=1, cbmi=2
638	0	19.1768635885405	1	2	1	1	1	1	2	2	2	0	1	1	1	0	4	HR=3, cbmi=1
639	0	5.7338343908685e-08	0	3	2	0	2	1	2	2	2	0	1	1	0	1	5	HR=2, cbmi=2
640	0	3.85375097503276	0	3	3	1	1	1	3	2	2	1	0	0	0	0	4	HR=1, cbmi=1
641	0	12.2638842249877	1	5	2	1	1	1	3	2	1	0	1	0	0	1	4	HR=1, cbmi=2
642	0	11.4928993095872	1	4	2	0	1	1	2	1	2	1	0	1	1	0	5	HR=2, cbmi=1
643	1	7.26013632991491	1	2	2	1	2	0	2	3	2	0	0	0	1	1	3	HR=1, cbmi=1
644	1	13.0303997254573	0	3	1	1	1	1	1	2	2	1	1	0	0	0	4	HR=1, cbmi=1
645	0	21.1187057405798	1	4	1	1	2	0	2	1	2	0	0	1	0	1	5	HR=2, cbmi=2
646	1	14.4583470026989	1	5	2	0	2	1	2	1	2	1	1	1	1	0	5	HR=1, cbmi=1
647	0	13.2007597284461	1	3	1	0	1	0	2	2	2	0	0	0	0	1	4	HR=2, cbmi=1
648	0	16.6287833062769	1	4	2	1	2	1	3	1	2	1	1	1	0	0	4	HR=1, cbmi=1
649	0	3.1923274643966	1	5	1	0	2	0	1	1	2	0	0	0	1	1	5	HR=2, cbmi=2
650	1	0.478180522414687	0	2	2	1	1	1	3	1	2	0	1	1	1	0	4	HR=1, cbmi=1
651	0	0.000106582157075093	0	3	1	1	1	0	2	1	2	0	0	1	0	1	1	HR=2, cbmi=1
652	0	0.731292422809289	1	5	2	1	1	1	1	1	2	0	0	1	1	0	5	HR=1, cbmi=1
653	0	15.491676049817	1	4	2	0	1	0	1	2	2	0	0	0	1	1	5	HR=1, cbmi=1
654	1	10.4900647367893	1	3	3	1	1	1	1	2	2	1	1	1	1	0	3	HR=1, cbmi=1
655	0	0.188263825505823	0	5	2	1	2	0	1	2	2	0	1	1	0	1	5	HR=2, cbmi=2
656	0	20.6864762322083	1	5	2	1	1	1	2	3	1	0	0	1	1	0	5	HR=1, cbmi=1
657	1	5.83284917230718	1	2	2	1	1	0	2	3	2	1	0	0	0	1	2	HR=1, cbmi=1
658	0	0.210280563114401	0	2	1	1	1	1	4	2	2	1	0	0	1	0	3	HR=1, cbmi=1
659	1	1.20132063699781	1	4	2	0	1	1	3	1	1	0	1	0	0	1	5	HR=1, cbmi=1
660	0	2.60075783121679	1	2	1	0	1	1	2	2	2	1	0	0	0	0	4	HR=1, cbmi=1
661	1	15.255022031581	1	3	1	0	1	1	1	1	2	1	0	1	0	1	1	HR=1, cbmi=2
662	1	0.00955696009838597	0	4	1	0	1	1	2	2	2	1	1	1	1	0	5	HR=1, cbmi=1
663	1	0.0165061734794142	0	5	2	1	1	1	2	2	2	0	1	1	1	1	1	HR=1, cbmi=1
664	0	19.8542683136282	1	2	1	0	1	0	1	2	2	1	1	1	1	0	4	HR=1, cbmi=2
665	0	0.00567158763042679	0	3	2	1	1	1	3	1	2	0	1	1	0	1	5	HR=1, cbmi=1
666	0	10.3044196724821	1	5	1	0	2	1	2	1	2	1	1	0	1	0	3	HR=1, cbmi=1
667	1	1.33463420672752e-05	0	2	2	0	1	1	3	1	2	0	0	1	1	1	1	HR=1, cbmi=2
668	1	10.5999499696578	1	4	1	1	1	0	2	1	2	1	0	1	1	0	4	HR=1, cbmi=1
669	1	20.733985579997	1	2	2	0	1	1	1	1	2	0	1	0	0	1	4	HR=1, cbmi=2
670	1	4.82980484604999	1	5	2	0	1	1	3	1	1	1	0	1	0	0	4	HR=1, cbmi=2
671	1	11.8334983609329	1	2	2	1	1	1	2	1	2	0	1	1	0	1	3	HR=1, cbmi=2
672	0	0.961229491613805	1	4	2	1	1	1	2	2	2	1	1	1	1	0	4	HR=2, cbmi=1
673	1	0.179460242595971	0	5	1	1	1	0	3	2	1	0	1	0	0	1	4	HR=1, cbmi=1
674	0	4.87163156199828	1	3	1	0	1	1	1	2	1	0	0	1	1	0	5	HR=2, cbmi=1
675	0	8.92100790750899	1	4	1	0	1	0	3	2	2	1	0	1	0	1	1	HR=2, cbmi=2
676	0	18.4708745634737	1	4	1	0	1	1	1	1	2	1	1	0	0	0	5	HR=1, cbmi=1
677	0	4.00606900127252	0	3	1	1	1	0	1	2	2	0	0	1	1	1	5	HR=2, cbmi=1
678	1	11.6901987390986	1	1	1	1	1	1	4	1	1	1	1	0	1	0	5	HR=1, cbmi=2
679	0	1.42120144582694	0	3	2	1	1	0	2	1	2	1	0	1	0	1	5	HR=2, cbmi=2
680	1	5.61047204619472	1	2	2	1	1	1	3	2	2	0	1	1	1	0	4	HR=1, cbmi=1
681	1	2.52084543805116	0	3	1	0	1	0	2	2	2	0	1	0	0	1	5	HR=1, cbmi=2
682	0	4.22647934746067	0	1	2	1	1	0	3	1	2	1	1	0	0	0	5	HR=1, cbmi=2
683	1	0.0360992088588807	0	2	2	1	1	0	1	2	1	1	1	1	0	1	5	HR=1, cbmi=1
684	0	19.1345284680164	1	2	1	0	2	1	1	2	2	1	1	1	0	0	5	HR=1, cbmi=2
685	1	1.45073222092597	1	3	1	1	1	0	1	2	1	1	0	1	0	1	3	HR=1, cbmi=1
686	0	12.6601905481648	1	1	2	0	1	1	3	1	2	1	0	0	1	0	4	HR=1, cbmi=2
687	0	4.98087068865735	0	4	1	1	2	0	2	2	2	0	1	1	0	1	3	HR=2, cbmi=2
688	0	11.7970813640866	1	3	2	0	1	1	3	2	2	1	0	0	1	0	5	HR=1, cbmi=1
689	1	3.62366681290743e-06	0	3	3	1	1	1	4	3	1	0	1	1	1	1	2	HR=1, cbmi=1
690	0	2.75864798807457	0	4	1	1	1	0	1	2	2	1	1	1	0	0	4	HR=2, cbmi=1
691	1	0.0361096740885782	0	5	2	1	1	0	3	3	2	0	0	0	0	1	1	HR=1, cbmi=2
692	1	5.67637169016129	1	4	1	0	1	1	3	1	2	1	0	1	1	0	5	HR=1, cbmi=1
693	1	0.0757184450253974	0	3	1	0	1	1	3	3	2	0	0	1	0	1	5	HR=1, cbmi=1
694	0	4.02432551753818	0	2	2	0	1	1	1	1	1	1	0	0	1	0	1	HR=1, cbmi=1
695	1	0.0488179170306718	0	2	1	1	1	1	3	2	2	1	0	0	1	1	5	HR=1, cbmi=2
696	0	11.2201839107081	1	3	1	1	1	1	2	2	1	1	1	1	1	0	5	HR=2, cbmi=2
697	1	0.00023195861819657	0	2	2	1	1	1	1	2	2	1	0	1	0	1	1	HR=1, cbmi=2
698	1	8.23021314416884	1	3	2	1	2	0	3	1	2	0	1	1	1	0	4	HR=1, cbmi=1
699	1	15.1947181012795	1	3	2	0	1	0	2	1	2	1	0	1	1	0	2	HR=1, cbmi=1
700	1	0.015779116650207	0	3	2	0	1	0	3	1	2	1	1	1	1	0	5	HR=1, cbmi=1
701	1	5.52176943708654	1	3	1	0	1	0	3	3	2	0	0	1	0	1	5	HR=1, cbmi=1
702	0	0.0174154160472882	0	3	1	0	2	1	3	1	2	1	1	0	0	0	4	HR=1, cbmi=1
703	0	3.47747319045186	1	2	2	0	1	1	1	1	2	1	1	1	0	1	5	HR=2, cbmi=1
704	0	2.70778520389169	1	5	2	0	2	1	2	3	3	1	1	1	1	0	4	HR=1, cbmi=2
705	1	15.7155084019328	1	4	2	1	2	1	2	1	2	0	0	0	0	1	2	HR=1, cbmi=2
706	0	13.6011187811236	0	4	1	0	1	1	3	3	2	1	1	1	0	0	4	HR=1, cbmi=2
707	1	7.34344821169332	1	4	1	1	1	0	1	1	2	0	0	0	0	1	5	HR=1, cbmi=1
708	1	0.00153997442981433	0	2	2	0	2	0	3	2	2	0	1	0	1	0	2	HR=1, cbmi=2
709	0	0.470115355166021	0	2	1	1	1	0	3	1	2	0	1	0	0	1	1	HR=3, cbmi=1
710	0	0.843649140924973	0	3	2	1	1	1	1	1	2	1	1	1	0	0	3	HR=1, cbmi=1
711	0	0.0155325222931808	0	5	2	1	1	0	1	1	2	1	0	1	1	1	1	HR=1, cbmi=1
712	0	0.00455721156215465	0	5	1	0	1	1	2	2	2	1	1	1	1	0	4	HR=1, cbmi=2
713	0	17.2972267792517	1	3	1	1	1	0	3	1	2	0	0	1	1	1	5	HR=2, cbmi=1
714	0	11.2675846478608	1	3	2	0	1	0	2	1	2	1	0	0	1	0	4	HR=1, cbmi=1
715	0	1.22493537183337	0	3	1	1	1	1	2	2	2	0	0	1	0	1	3	HR=1, cbmi=1
716	0	0.00311405602794838	0	1	2	1	1	0	1	2	1	0	0	1	1	0	3	HR=1, cbmi=2
717	0	0.000745127772812231	0	3	1	0	2	0	3	3	2	1	0	0	0	1	4	HR=1, cbmi=1
718	1	11.834661309035	1	4	1	0	1	1	3	2	1	1	1	0	1	0	5	HR=1, cbmi=2
719	0	0.000264658075629323	0	2	1	1	2	0	4	1	1	0	1	1	0	1	2	HR=1, cbmi=2
720	1	0.29011895710987	0	3	2	1	2	1	3	1	1	0	0	1	1	0	3	HR=1, cbmi=2
721	1	16.6692261547497	1	4	3	0	1	1	2	1	2	0	0	1	1	1	3	HR=1, cbmi=2
722	0	11.5373611096325	1	3	1	1	1	1	3	1	1	1	0	0	0	0	5	HR=2, cbmi=1
723	1	17.7022008234801	1	4	2	0	1	0	2	1	2	0	1	1	1	1	5	HR=1, cbmi=1
724	1	8.98793795613758	1	2	1	0	1	1	3	2	2	1	0	0	1	0	5	HR=1, cbmi=1
725	1	0.000295562227085739	0	4	1	1	1	1	2	1	2	0	0	1	1	1	2	HR=1, cbmi=2
726	1	13.3105236758575	1	5	2	0	1	0	1	2	2	1	0	0	1	0	4	HR=1, cbmi=1
727	1	21.5347949176932	1	3	1	1	1	0	3	3	2	0	1	1	1	1	1	HR=1, cbmi=1
728	0	7.93786039093637	1	4	2	1	1	1	4	1	1	1	0	0	1	0	4	HR=2, cbmi=1
729	1	12.1355919598576	1	1	1	0	2	0	3	1	2	0	0	1	0	1	3	HR=1, cbmi=1
730	1	0.049530037447377	0	2	1	0	1	1	3	2	2	1	0	1	1	0	2	HR=1, cbmi=1
731	0	0.513434308180849	0	3	1	1	1	0	3	3	2	0	0	0	0	1	2	HR=2, cbmi=1
732	0	16.4156962001604	1	3	2	0	1	1	3	1	3	1	0	0	1	0	4	HR=3, cbmi=1
733	0	1.54954401193509	0	4	1	0	1	1	1	2	1	1	1	1	0	1	3	HR=1, cbmi=1
734	0	0.0183735810700456	0	2	2	1	1	1	4	1	2	1	1	1	1	0	5	HR=1, cbmi=1
735	1	11.7319595566175	0	5	1	1	1	0	3	1	2	1	1	1	0	1	3	HR=1, cbmi=1
736	0	19.4041588675616	1	3	1	1	2	1	3	1	1	1	0	0	1	0	5	HR=1, cbmi=1
737	0	7.11661693116088	0	5	1	1	1	0	2	1	1	1	0	0	0	1	5	HR=1, cbmi=2
738	0	0.00178749960859245	0	3	2	1	1	1	1	2	2	1	1	1	0	0	4	HR=1, cbmi=1
739	0	3.17719698085683	1	4	2	1	1	0	3	2	2	0	1	0	0	1	4	HR=1, cbmi=1
740	0	0.0197913389211753	1	5	1	1	1	1	3	1	2	1	1	0	1	0	5	HR=2, cbmi=2
741	1	5.48508300054609	1	5	1	1	1	0	2	2	2	0	0	0	0	1	3	HR=1, cbmi=1
742	1	0.00301609172285074	0	4	1	1	1	1	2	1	2	1	1	1	1	0	5	HR=1, cbmi=2
743	0	20.218505231541	1	2	1	0	1	0	3	2	2	0	1	0	0	1	5	HR=1, cbmi=1
744	0	3.72550074834144	1	2	2	0	1	1	3	2	1	0	0	0	1	0	5	HR=2, cbmi=2
745	1	17.522686950791	1	4	2	1	1	0	2	2	2	0	0	1	0	1	5	HR=1, cbmi=1
746	1	18.5778344291706	1	3	1	0	1	1	1	2	2	0	1	1	1	0	4	HR=1, cbmi=2
747	1	0.00419903125549383	0	3	1	1	1	0	2	1	2	0	1	0	1	1	5	HR=1, cbmi=1
748	1	5.17980387273401	0	3	1	1	1	1	1	1	1	1	1	0	1	0	2	HR=1, cbmi=1
749	1	0.00315112676394143	0	2	2	1	1	0	3	3	2	0	1	0	0	1	4	HR=1, cbmi=1
750	1	21.1929356985809	1	3	1	0	1	1	2	3	1	1	0	0	1	0	4	HR=1, cbmi=2
751	0	0.0252066506845001	0	3	1	0	1	0	1	2	2	0	1	0	1	1	2	HR=1, cbmi=2
752	1	1.39278123974625	1	3	2	1	1	0	4	2	1	1	0	0	1	0	4	HR=1, cbmi=1
753	1	14.3394672143433	1	5	1	0	1	0	3	1	1	0	0	0	1	1	5	HR=1, cbmi=2
754	0	3.00362767097028	1	5	2	0	1	1	3	1	2	0	0	1	1	0	5	HR=2, cbmi=1
755	0	2.03904217445606	1	4	2	1	1	0	1	1	2	0	1	0	0	1	3	HR=1, cbmi=1
756	1	18.9263142833943	1	2	1	0	2	1	2	1	2	0	1	0	1	0	5	HR=1, cbmi=2
757	1	8.48303984054329	1	4	1	1	1	1	3	1	2	0	0	0	0	1	3	HR=1, cbmi=2
758	1	0.0291336275864876	0	4	1	1	1	0	1	2	2	0	0	0	0	0	4	HR=1, cbmi=2
759	0	1.58951861610033	0	2	1	0	1	0	2	2	2	0	1	0	0	1	3	HR=3, cbmi=1
760	0	9.84282082067575	0	2	1	1	1	1	3	2	2	1	1	0	1	0	3	HR=1, cbmi=1
761	0	17.3057770254762	1	4	1	0	1	0	1	2	2	0	0	1	1	1	4	HR=2, cbmi=2
762	1	0.0232021214433245	0	4	2	1	1	1	3	1	2	0	0	1	1	0	3	HR=1, cbmi=2
763	0	5.89440882549249	1	2	2	1	1	0	2	1	2	0	0	1	0	1	4	HR=1, cbmi=2
764	0	0.037761325762622	0	4	2	0	1	1	2	2	1	1	0	0	1	0	5	HR=2, cbmi=2
765	0	8.37567134229024	1	4	1	0	1	0	3	3	2	0	0	1	0	1	4	HR=3, cbmi=2
766	1	18.8342730148479	1	2	1	0	1	0	3	3	1	1	1	1	1	0	5	HR=1, cbmi=2
767	0	1.17278441745474	1	3	1	1	1	1	2	1	2	1	0	0	0	1	4	HR=2, cbmi=1
768	0	3.12135021438194	1	3	1	0	1	1	4	1	1	1	0	1	0	0	1	HR=2, cbmi=1
769	0	0.369234950966061	0	4	2	0	1	1	1	2	2	0	0	1	0	1	2	HR=1, cbmi=1
770	0	9.04681382588216	1	2	2	1	1	1	2	1	1	1	1	1	0	0	3	HR=2, cbmi=1
771	1	0.000149513760907269	0	2	2	1	1	1	1	3	2	0	0	1	0	1	2	HR=1, cbmi=1
772	1	9.31443353740033	1	4	2	1	1	1	3	3	2	1	0	0	1	0	5	HR=1, cbmi=1
773	0	0.0365489631968582	0	4	1	0	2	1	3	2	2	1	0	0	0	1	5	HR=1, cbmi=1
774	0	1.32386654993617e-05	0	2	2	0	2	0	4	1	2	0	0	0	1	0	5	HR=2, cbmi=1
775	1	19.8952115617957	1	2	1	1	1	0	3	2	2	0	1	1	0	1	4	HR=1, cbmi=1
776	0	8.88588192151743	1	4	1	0	1	0	2	1	2	1	1	0	0	0	5	HR=1, cbmi=1
777	0	8.35469022670598	1	1	1	0	1	0	3	1	3	0	1	0	0	1	1	HR=3, cbmi=1
778	0	0.00281536458184928	0	3	1	0	1	1	3	2	2	0	1	0	1	0	4	HR=1, cbmi=1
779	1	0.0207648392191451	0	3	1	0	1	0	2	2	2	0	1	0	0	1	4	HR=1, cbmi=1
780	1	11.9999960361039	1	2	2	0	2	0	1	3	2	1	1	1	1	0	5	HR=1, cbmi=1
781	1	4.08292902129353	1	2	1	0	1	0	4	2	2	0	0	0	1	1	4	HR=1, cbmi=1
782	0	5.49847745949741	0	5	2	1	1	1	1	2	2	1	1	1	1	0	4	HR=1, cbmi=2
783	0	17.8280426385022	1	3	2	0	1	0	1	2	2	0	1	0	1	1	2	HR=1, cbmi=2
784	0	19.0102332932053	1	5	2	1	1	1	4	1	2	0	1	1	1	0	4	HR=1, cbmi=1
785	0	6.2921466566961	1	3	2	0	1	0	4	2	2	0	0	0	1	1	5	HR=1, cbmi=2
786	0	7.6552429842393	0	2	1	1	1	0	3	1	1	1	0	0	1	0	5	HR=1, cbmi=2
787	0	17.1657614508658	1	2	1	1	1	0	3	1	2	0	1	0	0	1	1	HR=2, cbmi=1
788	1	0.0144011142614776	0	5	1	0	1	1	1	2	2	0	0	1	1	0	3	HR=1, cbmi=1
789	1	0.206201887754888	0	2	1	0	1	1	2	1	1	0	1	1	0	1	3	HR=1, cbmi=1
790	0	3.31122138533148	1	1	2	1	1	1	2	2	1	1	1	1	1	0	4	HR=2, cbmi=2
791	1	9.03385053730337	1	4	1	0	2	0	3	3	2	0	0	0	0	1	5	HR=1, cbmi=2
792	0	18.4898476763745	1	3	2	1	1	0	2	1	1	1	0	1	1	0	4	HR=1, cbmi=2
793	1	18.71069316951	1	4	1	0	3	0	2	1	2	0	0	0	0	1	2	HR=1, cbmi=2
794	0	6.9115610297273	0	4	1	1	1	1	4	2	2	0	0	0	0	0	5	HR=1, cbmi=1
795	1	11.5293739415774	1	4	1	1	1	0	3	3	2	0	1	1	0	1	5	HR=1, cbmi=1
796	0	0.0483652402271982	1	3	1	1	1	0	4	1	2	1	0	1	1	0	5	HR=2, cbmi=2
797	1	18.9877011385617	1	5	1	0	1	0	2	2	2	0	0	1	0	1	1	HR=1, cbmi=1
798	0	6.39109624503891	1	3	1	1	2	0	2	1	2	1	0	0	1	0	4	HR=2, cbmi=1
799	1	11.2649795986915	1	3	1	0	1	0	3	2	2	0	1	0	0	1	3	HR=1, cbmi=1
800	0	10.7555931437112	1	3	1	1	1	1	2	1	2	1	1	1	1	0	4	HR=2, cbmi=1
801	0	5.87342129015336	0	4	1	1	1	1	1	2	2	0	0	1	0	1	4	HR=1, cbmi=2
802	0	15.8447523988328	1	3	1	0	1	1	2	1	1	1	1	0	0	0	5	HR=1, cbmi=2
803	0	0.0637804242216426	0	1	1	0	1	0	3	1	2	0	1	1	0	1	5	HR=2, cbmi=2
804	1	1.26300212382804	0	5	3	0	1	1	3	1	3	0	1	0	1	0	5	HR=1, cbmi=2
805	1	1.60216098033304	0	3	1	1	2	1	2	1	1	0	0	0	0	1	5	HR=1, cbmi=2
806	0	8.44235505029373	1	2	2	0	3	1	3	1	2	0	0	1	1	0	5	HR=1, cbmi=2
807	0	20.8273592290328	1	1	1	0	1	1	2	2	1	0	1	1	0	1	3	HR=2, cbmi=1
808	0	15.614813396581	1	5	1	1	1	1	2	2	1	1	1	1	1	0	5	HR=2, cbmi=1
809	0	15.2925668573515	1	4	1	0	1	0	1	2	2	0	1	0	0	1	1	HR=1, cbmi=1
810	1	0.183434921092464	0	3	2	1	1	1	2	2	1	0	0	1	1	0	5	HR=1, cbmi=1
811	0	16.5861313049903	1	1	1	1	1	0	1	2	1	1	0	0	0	1	1	HR=2, cbmi=1
812	1	9.38973425694008	1	2	1	0	1	0	1	1	2	1	0	0	1	0	5	HR=1, cbmi=1
813	0	3.49196739080106	1	2	1	0	1	1	1	2	2	0	1	0	0	1	5	HR=1, cbmi=1
814	1	4.07900696202938	1	4	2	1	1	1	3	1	2	1	1	1	0	0	2	HR=1, cbmi=2
815	0	1.04614964616014e-06	0	2	2	1	1	1	3	2	2	0	0	0	0	1	5	HR=2, cbmi=1
816	0	0.862017066964414	1	3	2	0	1	1	2	1	1	1	0	1	1	0	4	HR=2, cbmi=2
817	0	1.23810610671353	0	5	2	1	1	1	1	2	1	0	0	1	0	0	5	HR=1, cbmi=1
818	1	12.4086789795872	1	2	2	0	1	1	2	2	2	1	1	1	1	0	4	HR=1, cbmi=1
819	0	20.0183095337516	1	4	2	0	1	0	2	1	1	0	1	0	1	1	5	HR=2, cbmi=1
820	1	0.000726441531702676	0	2	1	0	1	1	3	1	2	0	0	1	1	0	4	HR=1, cbmi=2
821	1	14.2951850765653	1	3	1	0	1	1	1	2	2	1	1	0	0	1	1	HR=1, cbmi=1
822	0	5.71212913084007	1	3	1	0	1	1	2	2	2	1	0	0	1	0	4	HR=1, cbmi=1
823	1	11.9520143338366	1	3	1	1	1	0	2	2	2	1	0	0	0	1	2	HR=1, cbmi=1
824	0	20.8860156371619	1	2	1	0	1	1	4	1	2	1	0	1	1	0	5	HR=1, cbmi=1
825	0	13.1429314244135	0	1	1	0	2	0	4	1	2	1	1	1	0	1	4	HR=2, cbmi=1
826	1	13.1090286247461	1	2	1	0	2	1	4	1	2	0	1	1	1	0	4	HR=1, cbmi=1
827	1	1.50636503457581	1	3	1	0	1	0	1	1	2	0	0	1	1	1	3	HR=1, cbmi=1
828	1	1.22358839527809	1	4	2	1	3	0	4	2	2	1	1	0	1	0	5	HR=1, cbmi=2
829	1	0.000222262419112675	0	5	1	1	1	0	4	1	2	0	0	1	0	1	1	HR=1, cbmi=1
830	1	2.21010659170511	0	5	2	0	1	1	3	1	2	0	1	0	1	0	2	HR=1, cbmi=2
831	1	1.19225215222752	0	1	1	1	1	0	1	1	1	1	1	0	0	1	3	HR=1, cbmi=1
832	0	3.9415153392147	1	3	1	1	1	1	1	1	2	0	1	0	1	0	3	HR=1, cbmi=1
833	1	1.3046334362574	0	2	2	0	1	1	3	3	2	0	0	1	0	0	5	HR=1, cbmi=1
834	0	4.27023942310922	1	5	2	0	1	0	2	1	1	0	0	1	1	0	3	HR=2, cbmi=1
835	0	17.6029330091455	1	4	1	0	1	1	3	1	2	0	1	0	0	1	2	HR=2, cbmi=2
836	1	7.26945118633093	0	4	1	0	1	1	2	2	2	1	0	0	1	0	3	HR=1, cbmi=2
837	0	0.280122743049953	0	3	1	1	1	0	1	1	2	0	1	1	0	1	2	HR=2, cbmi=1
838	1	21.6984621845536	1	2	2	1	1	1	1	1	2	0	0	0	1	0	3	HR=1, cbmi=2
839	0	5.92011793074629	1	5	2	1	1	0	3	1	2	0	1	0	1	1	5	HR=1, cbmi=1
840	1	4.57830300608825	1	3	2	0	1	1	2	1	1	1	0	0	1	0	5	HR=1, cbmi=2
841	1	3.02920933290454e-05	0	2	1	0	2	0	3	2	1	0	0	1	0	1	3	HR=1, cbmi=1
842	1	10.2025381596145	1	5	1	1	1	1	4	1	2	1	0	0	1	0	4	HR=1, cbmi=1
843	0	1.32173623212148	1	5	1	1	1	0	3	1	2	0	1	0	0	0	2	HR=2, cbmi=1
844	0	0.272663921422325	1	3	1	0	1	0	1	2	2	1	1	1	0	0	3	HR=1, cbmi=1
845	1	10.3513871332977	1	3	2	0	1	0	1	1	1	0	1	1	0	1	2	HR=1, cbmi=1
846	1	1.17832563654904	1	3	2	0	1	1	2	1	1	1	1	0	0	0	4	HR=1, cbmi=1
847	0	15.8792921001723	1	2	2	1	1	0	4	3	2	0	0	0	1	1	4	HR=1, cbmi=1
848	0	0.0378020927865291	0	3	1	1	1	1	2	1	2	1	0	0	1	0	4	HR=2, cbmi=1
849	1	20.3739323812187	1	5	1	0	1	1	4	2	2	1	0	0	0	1	1	HR=1, cbmi=1
850	1	0.160464577837672	0	5	2	0	2	1	2	3	1	1	1	0	1	0	5	HR=1, cbmi=1
851	1	14.0775862404422	1	3	2	1	2	0	2	2	2	0	1	1	1	1	5	HR=1, cbmi=2
852	1	9.8663740579111	1	4	1	0	1	0	4	2	1	1	1	0	0	0	1	HR=1, cbmi=2
853	1	16.2283873481716	1	3	1	0	1	0	1	2	2	0	1	0	0	1	5	HR=1, cbmi=1
854	0	14.8887799958108	1	5	1	1	1	0	3	1	2	1	1	0	1	0	2	HR=2, cbmi=2
855	1	5.41200407325017	0	3	1	1	2	0	2	1	2	0	0	0	1	1	4	HR=1, cbmi=2
856	1	2.34304540553829	1	2	1	1	1	1	2	1	2	1	0	0	1	0	4	HR=1, cbmi=1
857	0	11.0123082941941	1	1	2	0	1	0	3	2	2	0	0	1	0	1	4	HR=1, cbmi=2
858	1	0.00316730300753909	0	4	1	0	1	1	3	2	2	0	0	1	0	0	5	HR=1, cbmi=1
859	0	0.238157165411394	1	3	2	1	1	1	1	2	1	0	0	0	1	1	5	HR=1, cbmi=2
860	0	2.10967384669633	0	4	2	0	1	1	4	2	2	0	1	0	1	1	4	HR=1, cbmi=2
861	0	8.17602960273216	1	3	1	0	2	0	2	1	2	0	1	0	0	1	5	HR=2, cbmi=1
862	0	0.00668232602128232	0	4	1	0	1	1	1	3	2	1	0	1	1	0	3	HR=1, cbmi=1
863	1	15.3293107448979	1	1	2	1	1	0	3	3	2	0	0	0	0	1	4	HR=1, cbmi=2
864	1	1.09366815164919	0	3	1	0	1	1	4	1	1	0	1	0	1	0	5	HR=1, cbmi=2
865	0	0.550371944014019	0	3	1	1	2	1	3	3	2	0	0	1	1	1	4	HR=1, cbmi=1
866	1	0.52008104191313	1	4	1	0	1	0	4	1	2	0	1	1	1	1	4	HR=1, cbmi=1
867	0	0.149315936428393	0	4	2	1	1	0	3	2	2	0	1	1	0	1	5	HR=1, cbmi=1
868	0	1.85387178169528	1	3	1	1	1	0	2	1	2	1	1	0	1	0	5	HR=1, cbmi=2
869	0	9.19401687325421	1	4	1	1	1	0	4	1	2	1	1	0	0	0	5	HR=1, cbmi=1
870	0	0.394662056194658	0	1	1	0	1	1	3	2	2	1	0	1	1	0	4	HR=1, cbmi=1
871	1	21.5158468526537	1	2	1	1	2	0	2	3	1	0	0	1	0	1	5	HR=1, cbmi=1
872	0	20.324122522673	1	2	2	0	1	1	2	2	2	1	1	0	1	0	4	HR=1, cbmi=1
873	0	9.96750368547617	0	5	1	1	2	0	3	2	2	1	1	1	0	1	5	HR=1, cbmi=1
874	0	3.21403549479321	1	2	1	0	1	1	4	1	2	1	1	1	1	0	2	HR=1, cbmi=1
875	1	0.00148985217713274	0	3	2	0	1	0	4	1	2	0	1	0	0	1	3	HR=1, cbmi=2
876	0	0.599514725037851	1	3	2	0	1	1	1	3	1	1	0	1	1	0	2	HR=1, cbmi=2
877	1	18.3323074784906	1	4	1	1	1	0	4	1	2	0	0	1	0	1	4	HR=1, cbmi=2
878	0	7.2529877121268	0	3	2	0	2	1	4	2	2	0	1	0	0	0	5	HR=2, cbmi=1
879	1	2.86862649197946	1	3	1	0	1	0	4	1	1	1	1	0	0	1	1	HR=1, cbmi=2
880	0	0.345822437950282	0	2	2	0	2	0	3	2	2	0	0	0	1	0	4	HR=3, cbmi=1
881	1	0.623094782553148	1	5	1	0	1	0	3	1	2	1	1	1	0	1	5	HR=1, cbmi=2
882	0	11.0671061450391	1	3	1	1	1	1	2	1	2	1	0	1	1	0	5	HR=1, cbmi=1
883	1	3.50172687913223	0	5	1	1	1	1	1	1	2	0	1	1	1	1	5	HR=1, cbmi=1
884	1	2.45678067022688	0	4	3	1	1	1	3	2	2	1	1	1	1	0	5	HR=1, cbmi=1
885	0	2.15911398934771	1	4	1	1	1	0	4	1	2	0	1	1	0	1	4	HR=1, cbmi=1
886	0	16.9201139257053	1	4	2	1	1	1	3	1	2	1	1	0	1	0	3	HR=1, cbmi=1
887	1	8.14504814008996	1	3	1	0	1	0	2	1	2	0	0	0	0	1	3	HR=1, cbmi=2
888	1	0.280875472456804	0	3	1	0	1	0	1	1	1	1	0	1	1	0	5	HR=1, cbmi=1
889	0	19.2617854027973	1	2	1	1	1	0	3	1	2	0	0	0	0	1	3	HR=2, cbmi=2
890	1	4.21615444656624	1	2	1	1	1	0	2	2	2	1	1	0	0	0	5	HR=1, cbmi=1
891	0	6.00706614101084	1	5	3	1	1	1	2	1	2	0	0	1	0	1	2	HR=1, cbmi=2
892	0	2.81631852905428	0	5	1	1	1	1	1	1	2	1	0	0	1	0	4	HR=1, cbmi=1
893	1	9.1423140064479e-05	0	5	2	0	1	0	3	1	2	0	0	1	0	1	4	HR=1, cbmi=2
894	1	16.574699178814	1	4	1	0	1	0	1	2	2	1	1	0	0	0	5	HR=1, cbmi=2
895	0	0.426075722123668	0	2	3	1	1	0	1	2	2	0	1	0	1	1	4	HR=1, cbmi=1
896	0	0.820302799549416	0	4	1	1	1	1	3	1	2	1	0	1	0	0	4	HR=2, cbmi=2
897	1	2.72965545972518	1	5	3	0	1	1	3	2	2	0	1	0	1	1	2	HR=1, cbmi=1
898	0	0.858715350480066	0	5	2	1	1	1	3	3	2	1	1	1	1	0	5	HR=1, cbmi=1
899	1	8.44455237912898	0	3	2	1	2	0	3	2	2	1	0	1	1	1	1	HR=1, cbmi=2
900	1	0.227530159287842	0	5	1	0	1	0	2	1	1	0	0	0	0	0	3	HR=1, cbmi=1
901	0	0.616243017382046	0	2	2	1	1	1	4	1	2	0	0	0	0	1	4	HR=1, cbmi=1
902	0	1.8013309092357	0	3	2	1	1	1	3	2	2	0	0	1	1	0	3	HR=1, cbmi=2
903	0	0.00229880265381606	0	3	2	1	1	0	2	2	1	0	0	1	0	1	2	HR=1, cbmi=1
904	1	1.05670531847875	0	5	1	0	1	1	3	2	2	1	0	0	1	0	1	HR=1, cbmi=2
905	0	2.50296019385511	1	5	2	1	1	1	2	1	1	0	0	1	0	1	2	HR=1, cbmi=1
906	1	17.0847581921392	1	3	1	1	1	1	3	2	2	0	1	0	1	0	5	HR=1, cbmi=1
907	1	3.64708710897874	0	5	1	1	2	1	3	1	2	0	0	1	1	1	5	HR=1, cbmi=2
908	0	0.00414296200710671	0	5	2	0	1	1	2	2	2	0	0	1	0	0	4	HR=1, cbmi=1
909	0	19.6431487305601	1	2	1	1	1	0	1	1	2	0	0	0	0	1	4	HR=1, cbmi=1
910	0	0.106551859267803	0	3	2	1	1	1	2	3	2	1	1	0	0	0	5	HR=1, cbmi=1
911	0	11.4235874325157	0	2	1	0	1	0	2	2	1	0	0	0	0	1	1	HR=1, cbmi=1
912	0	0.000314043046056596	0	3	2	1	1	1	4	3	2	1	1	0	0	0	4	HR=2, cbmi=1
913	0	3.16224795492832	1	2	2	0	1	0	1	2	2	1	0	0	0	1	4	HR=1, cbmi=2
914	1	12.5460924103141	1	5	2	1	1	1	3	1	2	1	0	0	1	0	5	HR=1, cbmi=1
915	0	4.89633070189029	1	4	2	1	1	1	3	2	2	0	0	1	0	1	3	HR=1, cbmi=2
916	1	2.5842286814557	0	3	2	0	2	1	3	1	2	1	1	0	1	0	5	HR=1, cbmi=1
917	1	0.000979813624518563	0	4	1	1	1	0	2	2	1	0	1	0	1	1	2	HR=1, cbmi=2
918	0	0.000567660798613667	0	3	2	1	1	1	2	1	1	0	0	1	1	0	4	HR=2, cbmi=1
919	0	17.0113232339167	1	2	2	0	1	0	1	2	2	0	0	0	0	1	5	HR=2, cbmi=2
920	1	0.416992054936207	0	4	1	0	1	0	4	2	2	1	0	0	0	0	5	HR=1, cbmi=1
921	0	5.36576733471699	0	4	2	0	1	1	1	1	1	0	1	1	0	1	4	HR=1, cbmi=1
922	0	5.70062462826283	1	3	1	0	1	1	3	1	1	1	1	1	1	0	5	HR=1, cbmi=1
923	1	0.00949724120648329	0	2	1	0	3	0	1	1	1	0	0	1	0	1	5	HR=1, cbmi=2
924	0	12.6918478017941	1	2	1	0	1	0	3	2	2	1	0	1	1	0	5	HR=2, cbmi=2
925	1	6.81290553649889	0	2	1	0	1	0	2	3	2	1	0	0	1	1	5	HR=1, cbmi=1
926	0	2.30472676355166	0	2	2	1	1	1	1	1	2	0	1	0	1	0	2	HR=2, cbmi=2
927	0	12.09590135538	1	3	1	0	1	0	3	2	2	0	0	1	1	1	5	HR=1, cbmi=2
928	1	10.3171914577074	1	4	2	1	1	1	3	1	1	1	1	0	1	0	2	HR=1, cbmi=2
929	0	1.10108105285885	0	3	1	0	2	0	1	3	2	0	0	0	1	1	1	HR=1, cbmi=2
930	1	6.68824650509039	1	2	2	0	1	0	3	3	2	1	1	1	1	0	5	HR=1, cbmi=1
931	1	11.0621992654582	1	4	2	1	1	1	3	3	2	1	0	0	0	1	4	HR=1, cbmi=2
932	0	2.62752375468274	1	2	2	0	1	0	2	1	2	1	0	1	0	0	4	HR=3, cbmi=2
933	0	0.0282477153771643	0	3	2	1	1	0	1	2	1	0	0	1	0	1	5	HR=1, cbmi=1
934	0	1.11274580420565	1	2	1	1	1	1	4	1	2	0	1	0	1	0	5	HR=1, cbmi=2
935	0	0.216137067476043	0	3	1	0	1	0	2	2	2	0	0	1	0	1	5	HR=3, cbmi=1
936	1	8.46503820819582	1	2	2	1	1	1	2	2	2	1	1	1	1	0	4	HR=1, cbmi=2
937	1	3.00319543139593	0	4	2	0	1	1	4	1	2	0	0	1	1	1	5	HR=1, cbmi=1
938	1	0.216765575648963	0	2	1	0	1	1	2	2	2	0	1	0	1	0	4	HR=1, cbmi=1
939	0	2.72014036880861	0	2	1	0	1	0	3	2	2	0	1	1	0	1	3	HR=2, cbmi=1
940	0	0.00582293412115884	0	5	1	1	2	1	2	1	2	1	1	1	1	0	2	HR=1, cbmi=1
941	1	1.46180912508039	0	5	1	0	1	1	3	2	2	0	1	1	0	1	5	HR=1, cbmi=1
942	0	9.56357626985246	1	3	1	1	2	1	3	1	2	1	1	0	0	0	2	HR=2, cbmi=2
943	1	20.0692929794745	1	3	1	1	1	1	3	1	2	0	0	0	0	1	5	HR=1, cbmi=2
944	0	14.1815358821129	1	3	2	1	1	0	1	2	2	1	1	0	1	0	5	HR=2, cbmi=2
945	0	2.21953384512177	0	3	1	0	1	0	1	3	2	1	1	0	0	1	1	HR=2, cbmi=2
946	0	3.89121090561395	0	3	1	0	1	1	2	1	2	1	1	1	1	0	2	HR=1, cbmi=2
947	1	0.000164933290485005	0	5	1	1	1	0	3	1	2	0	0	1	1	1	5	HR=1, cbmi=1
948	0	0.00367676525108259	0	4	2	1	1	0	3	1	2	1	1	1	1	1	5	HR=1, cbmi=2
949	0	1.16106697514506	0	3	1	1	1	0	4	3	2	0	0	0	0	1	3	HR=2, cbmi=2
950	0	0.418564444209682	1	4	1	1	1	1	1	1	1	1	0	0	0	0	2	HR=1, cbmi=2
951	1	0.816854036027074	0	3	1	1	1	1	4	2	1	0	0	1	1	1	4	HR=1, cbmi=1
952	1	13.9235705277666	1	3	1	1	1	1	1	1	2	1	0	0	1	0	5	HR=1, cbmi=2
953	0	0.0524619335739363	0	3	3	1	1	0	2	2	2	0	0	1	1	1	5	HR=2, cbmi=1
954	0	4.10719716318622	0	4	1	1	1	1	1	1	2	0	1	1	1	0	5	HR=1, cbmi=1
955	0	4.59356501136587e-05	0	1	1	0	1	0	3	1	2	0	0	1	0	1	3	HR=1, cbmi=1
956	0	4.29009244890744	1	4	2	1	1	1	1	2	2	1	0	0	1	0	5	HR=1, cbmi=1
957	0	17.4766302306162	1	3	2	0	2	0	2	2	2	1	1	1	1	1	4	HR=3, cbmi=1
958	1	0.368194801505601	0	3	2	1	1	0	1	2	2	0	1	0	1	0	4	HR=1, cbmi=2
959	1	0.0393854990254828	0	3	2	1	1	1	2	2	2	0	0	1	1	1	2	HR=1, cbmi=1
960	0	0.0669341787679451	0	3	2	0	2	0	3	1	2	1	1	0	1	0	5	HR=2, cbmi=2
961	0	17.3442823193341	1	3	2	1	1	0	3	2	2	1	1	0	0	1	2	HR=1, cbmi=1
962	0	0.211830216404774	0	4	1	0	2	1	3	1	2	1	0	1	1	0	4	HR=1, cbmi=1
963	1	0.103332998760358	0	3	1	0	2	0	3	2	1	0	1	0	0	1	1	HR=1, cbmi=2
964	1	1.78565214742569	0	3	1	0	1	1	4	3	2	1	0	0	1	0	4	HR=1, cbmi=2
965	1	4.54331880623335	1	5	1	0	1	0	3	3	2	1	1	0	0	1	1	HR=1, cbmi=1
966	1	3.73540842803149	1	3	2	1	1	1	1	1	1	1	1	0	1	0	4	HR=1, cbmi=1
967	0	13.3728262843069	1	2	1	1	1	0	3	3	2	0	1	1	0	1	4	HR=2, cbmi=2
968	0	14.6521966660456	1	5	2	0	1	0	2	1	2	1	1	1	1	0	4	HR=2, cbmi=2
969	0	1.49057877992408	1	5	2	0	1	0	1	2	2	0	0	0	0	1	2	HR=1, cbmi=1
970	0	5.33967371333851	0	2	2	1	1	0	3	2	1	1	0	0	1	0	3	HR=1, cbmi=1
971	1	21.8617951900853	1	3	2	1	1	1	1	1	1	0	1	0	0	1	5	HR=1, cbmi=1
972	0	0.554784235292001	0	2	3	1	1	1	2	2	1	0	1	1	1	0	5	HR=1, cbmi=2
973	0	0.0268956751798639	0	3	1	1	1	0	1	1	2	0	0	0	1	1	3	HR=1, cbmi=1
974	0	21.1885303388665	1	4	2	1	1	1	2	2	2	0	0	1	1	0	3	HR=1, cbmi=2
975	1	5.77556867030378	0	5	1	1	2	0	1	1	2	1	0	1	0	1	4	HR=1, cbmi=1
976	1	6.28475742162213	0	5	1	1	1	0	3	1	2	0	1	1	1	0	1	HR=1, cbmi=2
977	0	0.3381176526022	0	4	1	1	2	1	1	2	2	0	1	0	0	1	4	HR=1, cbmi=2
978	0	6.57112729118011	0	4	2	0	1	1	3	1	2	1	1	1	1	0	4	HR=1, cbmi=1
979	1	0.94844633260811	0	3	2	0	1	0	3	2	1	1	1	0	0	1	5	HR=1, cbmi=2
980	1	0.35802762412134	0	1	1	0	1	1	3	2	2	1	1	1	1	0	3	HR=1, cbmi=1
981	1	6.03571872543881	1	4	1	1	1	0	1	1	2	1	1	1	1	1	2	HR=1, cbmi=2
982	0	4.18251940931892	1	3	2	1	2	0	1	2	1	0	0	0	1	0	5	HR=1, cbmi=1
983	1	14.17724344146	0	5	1	1	1	0	1	2	2	0	0	1	0	1	5	HR=1, cbmi=2
984	1	0.608743570351508	1	5	2	1	1	1	2	2	2	0	0	1	1	0	2	HR=1, cbmi=2
985	1	1.43167416191144e-06	0	1	2	0	1	1	3	1	1	0	0	1	0	1	4	HR=1, cbmi=1
986	0	17.8040492068813	1	3	2	1	1	1	2	2	2	0	1	1	1	0	5	HR=2, cbmi=1
987	1	19.8153517581349	1	1	1	0	1	1	3	1	2	0	1	1	0	1	4	HR=1, cbmi=2
988	1	5.52339706214238	1	4	2	0	2	1	2	2	2	1	0	1	1	0	2	HR=1, cbmi=2
989	1	18.208111988745	1	2	1	0	1	0	2	1	2	1	1	1	0	1	4	HR=1, cbmi=1
990	0	0.00123097368335297	0	3	1	1	1	1	4	2	2	1	1	0	1	1	5	HR=1, cbmi=1
991	0	5.81758362492601	0	5	2	0	1	0	4	2	2	0	0	1	0	1	5	HR=1, cbmi=1
992	1	2.05871282195381	1	3	1	1	1	1	3	2	2	1	0	1	1	0	5	HR=1, cbmi=2
993	1	9.12633931577707	0	3	1	1	1	1	1	1	2	0	1	0	0	1	3	HR=1, cbmi=2
994	1	0.0110647141895683	0	4	2	0	1	0	2	1	2	1	1	1	1	0	5	HR=2, cbmi=1
995	0	1.40019425962412	0	5	2	0	2	0	1	2	2	0	0	1	1	1	4	HR=2, cbmi=1
996	1	17.5598811013903	1	4	1	0	1	1	2	1	2	0	0	0	1	0	4	HR=1, cbmi=1
997	1	0.713008169629871	0	2	1	0	1	1	2	2	2	0	1	1	0	1	3	HR=1, cbmi=2
998	1	21.4889750448149	1	5	1	0	1	1	3	3	2	1	1	0	1	0	5	HR=1, cbmi=1
999	0	3.11615395195584	1	5	1	1	1	0	3	3	1	0	1	1	0	1	5	HR=1, cbmi=1
1000	0	0.235804578113836	0	3	3	1	1	1	3	3	2	1	0	1	1	0	5	HR=1, cbmi=2
1001	0	9.14995975358083	0	3	1	1	1	1	2	2	2	1	1	1	0	1	4	HR=1, cbmi=1
1002	1	4.58816795496342	0	2	3	0	1	1	3	1	2	0	0	0	0	0	2	HR=1, cbmi=1
1003	0	5.38402522319008	1	3	2	0	1	0	1	2	2	0	0	0	0	1	2	HR=1, cbmi=1
1004	0	18.6599262647717	1	3	1	1	1	0	1	1	2	0	1	0	1	0	4	HR=2, cbmi=1
1005	0	0.14249703398539	0	2	2	1	1	0	2	2	2	1	1	1	1	1	3	HR=3, cbmi=2
1006	0	0.0614876079321564	0	3	2	0	1	0	3	2	2	1	1	0	1	0	4	HR=1, cbmi=1
1007	1	4.75392615038166	0	3	2	1	1	1	1	2	2	1	0	1	0	1	2	HR=1, cbmi=2
1008	1	16.699042868831	1	5	3	1	1	1	3	2	2	0	1	0	1	0	4	HR=1, cbmi=1
1009	1	14.7107220082298	0	3	2	0	2	0	2	2	1	0	0	0	0	1	5	HR=1, cbmi=1
1010	0	9.01527686541167	1	2	1	1	1	1	2	1	2	1	0	0	0	1	3	HR=1, cbmi=2
1011	1	0.0269481599837468	0	5	2	1	1	0	1	1	2	1	0	0	0	1	1	HR=1, cbmi=1
1012	0	5.98088905966701	1	5	2	1	1	0	4	2	1	1	0	1	1	0	4	HR=3, cbmi=1
1013	0	0.0484673220978749	0	1	2	1	2	0	1	2	1	0	0	0	0	1	4	HR=2, cbmi=2
1014	0	19.0934935550092	1	3	1	1	2	0	3	1	1	1	1	1	1	0	5	HR=2, cbmi=1
1015	1	4.85798295733153	0	2	2	0	1	0	2	2	2	0	0	0	0	1	3	HR=1, cbmi=1
1016	0	0.937319326101104	1	2	2	0	2	0	3	1	2	1	0	1	1	0	5	HR=2, cbmi=2
1017	0	2.96532456219019	0	3	1	0	1	1	2	1	2	0	1	0	1	1	3	HR=1, cbmi=2
1018	0	11.6209344364539	1	3	2	1	1	1	2	2	2	0	0	0	1	0	3	HR=1, cbmi=2
1019	0	0.00275633753109141	0	3	1	0	1	0	1	1	1	0	0	0	0	1	4	HR=2, cbmi=1
1020	0	2.3999977253736	1	2	1	1	1	1	3	2	2	1	0	1	1	0	3	HR=1, cbmi=1
1021	0	9.75470153815799	0	2	1	1	1	1	1	1	2	0	0	0	0	1	5	HR=1, cbmi=1
1022	1	14.4914204399945	1	5	2	1	1	1	2	1	2	0	1	0	1	0	3	HR=1, cbmi=1
1023	0	4.25027567931986	1	4	1	1	1	0	2	1	2	0	0	1	0	1	3	HR=1, cbmi=1
1024	1	19.1145998229453	1	4	2	1	1	1	3	2	2	0	1	1	1	0	4	HR=1, cbmi=1
1025	0	0.000961403032075533	0	3	1	1	1	0	3	1	2	1	1	1	0	1	4	HR=2, cbmi=2
1026	0	0.204655583729806	0	3	1	0	1	1	2	2	2	1	1	0	1	0	3	HR=1, cbmi=2
1027	1	9.81309166398624	0	3	2	0	1	1	2	1	1	0	0	1	0	1	5	HR=1, cbmi=1
1028	0	0.9490149858006	0	3	1	0	1	1	1	1	2	1	0	1	1	0	3	HR=1, cbmi=2
1029	0	2.88692487268569	1	3	1	1	1	0	1	3	2	0	1	0	0	1	4	HR=1, cbmi=1
1030	1	7.63177626416076	1	3	2	1	2	1	2	2	2	1	1	0	1	0	2	HR=1, cbmi=1
1031	0	0.143027384478574	0	3	1	0	1	0	2	3	2	1	1	0	0	1	5	HR=1, cbmi=1
1032	0	20.8020813285654	1	2	1	0	1	0	3	2	3	1	1	1	0	0	4	HR=2, cbmi=1
1033	0	14.1323527827396	1	4	1	0	1	0	2	1	1	0	1	1	0	1	1	HR=1, cbmi=1
1034	1	3.66494309448204e-06	0	3	1	1	1	0	3	2	1	1	1	1	1	0	5	HR=1, cbmi=2
1035	1	21.379804854983	1	5	1	0	2	0	3	2	1	0	1	1	0	1	2	HR=1, cbmi=1
1036	0	20.3943347311126	1	2	2	0	1	1	3	1	2	0	1	1	0	0	4	HR=1, cbmi=2
1037	0	13.1128971715081	1	3	1	0	1	1	4	1	2	0	1	0	0	1	5	HR=2, cbmi=2
1038	1	2.93763416599884	0	4	1	0	2	0	2	2	2	1	0	0	1	0	1	HR=1, cbmi=1
1039	0	2.15165589468997	0	2	3	0	1	0	1	2	2	1	1	0	0	1	4	HR=1, cbmi=1
1040	1	7.13419070718566	1	3	2	1	1	1	2	3	2	1	1	1	1	0	1	HR=1, cbmi=1
1041	1	0.00113658908269473	0	3	1	0	1	0	1	1	2	0	1	1	0	1	4	HR=1, cbmi=1
1042	0	0.01579849430119	0	2	1	0	1	1	2	2	2	0	1	0	1	0	2	HR=1, cbmi=1
1043	1	0.0443386702788198	0	3	2	1	2	0	1	1	1	1	1	1	0	1	3	HR=1, cbmi=2
1044	1	14.162049116708	1	5	1	0	1	1	2	2	2	0	1	0	1	0	5	HR=1, cbmi=1
1045	0	0.310392202045124	0	5	1	1	1	0	2	2	1	0	0	1	0	1	4	HR=2, cbmi=2
1046	1	11.5766899936259	0	3	1	0	3	1	3	2	2	1	1	0	1	0	4	HR=1, cbmi=2
1047	0	8.70687691886362	1	4	1	1	1	0	1	1	2	0	0	1	0	1	4	HR=2, cbmi=1
1048	0	2.21342670710947	0	3	1	1	2	1	2	2	2	1	0	0	1	0	2	HR=1, cbmi=1
1049	1	1.51024557075708	1	4	1	0	1	1	2	2	1	0	0	1	1	1	3	HR=1, cbmi=1
1050	0	0.31540463016958	0	4	2	1	1	1	3	3	1	0	1	0	1	0	4	HR=1, cbmi=2
1051	1	15.2922119418951	1	3	2	1	1	0	1	2	1	1	0	0	1	1	1	HR=1, cbmi=2
1052	0	19.3492730397487	1	2	1	1	1	0	4	1	2	0	1	1	1	0	5	HR=1, cbmi=1
1053	0	2.99463376153889	0	3	1	1	1	1	3	2	2	0	0	0	1	1	5	HR=3, cbmi=1
1054	0	10.3734365296747	1	4	1	1	1	0	3	1	2	1	1	0	1	0	2	HR=1, cbmi=2
1055	1	1.77450723209954	1	1	2	1	2	0	2	1	1	0	1	1	0	1	3	HR=1, cbmi=1
1056	1	0.099826772816741	0	4	1	0	2	0	4	2	2	0	0	1	0	0	3	HR=1, cbmi=1
1057	1	1.20821088571125	1	4	2	0	1	1	3	2	2	1	1	0	0	1	5	HR=1, cbmi=1
1058	0	6.32257836047269	1	5	1	1	2	0	1	2	2	1	1	0	1	0	5	HR=1, cbmi=1
1059	0	7.34367170899641	1	3	1	0	1	0	3	1	2	0	1	1	0	1	5	HR=1, cbmi=1
1060	1	0.196085561111182	0	1	1	0	1	1	2	2	2	1	1	1	1	0	5	HR=1, cbmi=1
1061	0	4.0055827042613	1	4	1	1	2	0	2	2	1	0	1	1	1	0	4	HR=1, cbmi=1
1062	0	4.2657376134863e-05	0	2	2	1	1	0	1	2	2	1	1	1	1	0	3	HR=2, cbmi=2
1063	0	0.0824368188699083	0	3	1	1	1	1	2	2	2	0	0	1	0	1	4	HR=1, cbmi=2
1064	0	0.146995491254217	0	4	1	1	1	1	3	2	2	1	0	1	1	0	5	HR=1, cbmi=1
1065	1	10.6629101394482	1	3	1	1	1	0	1	1	2	0	0	0	1	1	2	HR=1, cbmi=1
1066	1	19.4395809932341	1	5	1	0	1	1	4	3	2	1	1	0	0	0	5	HR=1, cbmi=1
1067	1	0.00110420159732375	0	2	2	1	1	0	2	2	2	1	1	0	1	1	2	HR=1, cbmi=2
1068	1	13.0844865473134	0	3	1	0	1	1	3	1	2	1	1	1	1	0	1	HR=1, cbmi=1
1069	0	2.10014383591421	1	5	1	0	1	0	3	1	2	0	1	0	0	1	4	HR=1, cbmi=1
1070	1	0.00110994470883024	0	2	2	1	2	1	2	1	1	0	1	1	0	0	5	HR=1, cbmi=1
1071	0	4.70364291762328	1	5	2	1	2	1	3	2	2	1	0	1	1	1	3	HR=1, cbmi=1
1072	1	0.000163948167799517	0	3	1	0	1	1	4	1	1	1	1	0	1	0	3	HR=1, cbmi=2
1073	0	12.483409337283	1	2	1	1	1	0	2	1	1	0	0	1	1	1	4	HR=1, cbmi=2
1074	0	11.8812506888311	1	4	1	1	1	1	4	1	1	1	0	1	1	0	3	HR=1, cbmi=1
1075	1	2.13176856885473	0	3	1	1	2	0	3	1	2	1	1	0	1	1	4	HR=1, cbmi=2
1076	0	8.73617161239881	1	3	1	1	1	1	2	1	2	1	0	0	1	0	5	HR=2, cbmi=1
1077	0	0.180660996634378	0	1	1	0	1	1	2	1	2	0	0	0	0	1	4	HR=1, cbmi=1
1078	1	13.0572199499492	1	5	2	1	1	1	1	1	1	1	1	0	1	0	4	HR=1, cbmi=1
1079	0	0.284751006035282	0	4	1	0	1	1	3	2	2	0	1	0	0	1	2	HR=1, cbmi=1
1080	1	0.110889313950412	0	4	1	1	2	1	3	2	2	1	1	0	0	0	1	HR=1, cbmi=1
1081	1	11.980702431293	1	3	1	0	1	0	3	2	1	0	1	1	0	1	5	HR=1, cbmi=2
1082	0	0.435669575909269	1	5	1	1	1	1	4	2	1	1	0	0	0	0	3	HR=1, cbmi=1
1083	0	16.3833608129015	1	2	2	1	2	0	3	2	2	0	1	1	0	1	4	HR=1, cbmi=2
1084	0	3.92824957865931	1	2	1	0	1	1	3	2	2	1	1	0	1	0	3	HR=2, cbmi=1
1085	1	0.122882974830683	0	5	1	0	1	1	3	2	2	0	0	1	1	1	5	HR=1, cbmi=2
1086	1	18.7561206804563	1	1	1	0	1	1	2	1	2	0	0	1	0	0	1	HR=1, cbmi=2
1087	1	0.000857905493354162	0	2	2	1	1	0	2	1	2	0	0	1	0	1	2	HR=1, cbmi=1
1088	0	0.021745063545323	0	5	1	0	2	1	4	2	1	0	0	1	1	0	5	HR=1, cbmi=2
1089	0	20.3787000679375	1	4	2	1	1	1	3	2	2	0	0	0	0	1	4	HR=1, cbmi=2
1090	0	3.10986376754288	1	3	3	0	1	1	4	2	2	1	1	0	1	0	4	HR=2, cbmi=2
1091	0	0.0068822648125539	0	1	1	1	1	0	3	1	2	1	0	0	0	1	4	HR=1, cbmi=1
1092	0	0.00740871010410558	0	4	1	0	2	1	2	2	1	1	0	1	1	0	3	HR=1, cbmi=1
1093	1	21.9067766117698	1	4	1	1	2	0	3	1	2	0	0	1	0	1	5	HR=1, cbmi=2
1094	0	2.34747407473362	0	5	1	0	1	1	3	2	2	0	1	1	1	0	5	HR=1, cbmi=1
1095	1	12.2864450744446	1	4	1	1	1	0	3	2	2	0	0	1	1	1	2	HR=1, cbmi=1
1096	1	0.872696028456325	1	5	1	1	2	1	3	1	2	1	0	1	0	0	3	HR=1, cbmi=1
1097	1	3.01962884032705	0	3	2	0	1	0	3	3	1	1	0	1	0	1	5	HR=1, cbmi=2
1098	1	0.00519718471928636	0	4	2	1	1	1	3	3	1	1	0	0	1	0	5	HR=1, cbmi=2
1099	0	0.533171334451996	1	3	1	1	1	0	4	3	1	0	0	1	0	1	5	HR=1, cbmi=1
1100	1	1.8442954560559e-05	0	1	1	0	1	1	4	1	2	1	1	1	0	0	4	HR=1, cbmi=1
1101	1	5.78329232664143	0	4	1	0	1	0	3	2	1	0	1	1	0	1	3	HR=1, cbmi=2
1102	1	4.42748646832012e-05	0	5	2	0	1	1	4	2	1	1	1	1	1	0	4	HR=1, cbmi=1
1103	1	16.2036842303815	1	3	2	1	1	0	3	2	1	0	0	0	0	1	2	HR=1, cbmi=2
1104	0	13.0355690711177	1	3	3	1	1	1	4	2	2	1	1	0	1	0	5	HR=1, cbmi=1
1105	0	2.18953095544595	1	5	1	0	1	0	3	1	2	0	0	1	0	1	5	HR=3, cbmi=2
1106	1	3.69858683045893	1	4	1	0	1	1	3	1	2	1	1	0	1	0	5	HR=1, cbmi=2
1107	1	7.83459565363829	1	2	2	1	1	0	4	1	2	0	1	0	0	1	5	HR=1, cbmi=1
1108	1	16.141681548349	1	2	1	0	1	0	2	1	2	1	1	0	1	0	4	HR=1, cbmi=2
1109	1	0.455774458138924	1	3	2	0	2	0	3	1	2	0	1	0	1	1	3	HR=1, cbmi=2
1110	1	0.0040068274843367	0	4	1	1	1	1	1	1	2	0	0	0	1	0	5	HR=1, cbmi=1
1111	1	16.1225515242777	1	5	3	0	1	0	3	1	2	0	1	1	0	1	5	HR=1, cbmi=1
1112	1	6.95327572714225	1	3	1	0	2	0	3	1	1	1	0	1	1	0	4	HR=1, cbmi=1
1113	1	2.20241477249432	1	4	2	0	1	1	3	2	1	0	0	1	1	1	3	HR=1, cbmi=1
1114	0	2.91231216234225	1	4	3	0	2	1	1	2	1	1	0	1	1	0	3	HR=1, cbmi=1
1115	1	16.7452112043424	1	5	2	0	1	1	2	2	1	0	1	0	0	1	1	HR=1, cbmi=1
1116	1	1.19209338290037	0	3	1	0	1	0	3	2	2	0	1	1	1	0	4	HR=1, cbmi=1
1117	0	6.90056918856748	1	1	1	1	1	1	3	3	2	0	1	0	0	1	4	HR=1, cbmi=1
1118	1	0.150124475701923	0	2	1	1	1	1	3	2	1	1	1	0	1	0	2	HR=1, cbmi=1
1119	1	0.473584397747936	0	3	1	0	1	0	1	2	2	0	0	1	1	1	5	HR=1, cbmi=1
1120	1	5.73679276753771	1	4	2	0	1	1	1	2	2	1	0	0	1	0	3	HR=1, cbmi=1
1121	1	13.1084420887776	1	3	3	0	2	0	4	1	3	1	0	1	0	1	2	HR=1, cbmi=1
1122	1	0.0735334925606536	0	5	2	1	1	1	2	1	2	1	0	1	1	0	4	HR=1, cbmi=2
1123	1	1.89648175526037	0	1	1	1	1	1	1	3	2	0	1	1	1	1	2	HR=1, cbmi=2
1124	0	0.0860846144597699	0	4	2	1	1	0	1	1	2	1	1	1	1	0	3	HR=1, cbmi=2
1125	0	0.000323210136913503	0	2	2	1	1	0	3	2	2	0	1	0	0	1	5	HR=2, cbmi=2
1126	0	0.534338757845806	1	5	3	0	2	1	1	1	2	1	1	1	0	0	2	HR=1, cbmi=1
1127	1	0.0767487846614989	0	3	1	1	1	0	3	3	2	0	0	0	1	1	3	HR=1, cbmi=2
1128	1	1.06893164100334	0	3	2	1	1	1	1	1	2	1	1	0	1	1	4	HR=1, cbmi=2
1129	1	1.8577680933461	0	2	2	0	1	0	2	2	2	0	1	0	0	1	5	HR=1, cbmi=1
1130	0	7.86996364971465	1	4	2	1	2	1	3	1	2	1	1	0	1	0	5	HR=1, cbmi=2
1131	0	2.37962698425823	0	3	2	1	1	1	3	2	2	0	0	1	1	1	1	HR=2, cbmi=1
1132	0	1.95171664325171	1	5	1	1	1	1	3	2	2	1	1	0	1	0	4	HR=3, cbmi=1
1133	1	0.618114899324949	0	2	1	0	1	0	4	1	1	0	1	0	0	1	5	HR=1, cbmi=2
1134	0	11.8700583403148	0	5	1	1	1	1	1	1	2	0	1	1	0	0	5	HR=1, cbmi=2
1135	0	14.8028167999116	1	2	2	0	1	0	2	1	2	0	1	1	0	1	4	HR=2, cbmi=1
1136	1	12.8476327087565	1	4	2	1	1	0	2	1	2	0	1	0	0	0	5	HR=1, cbmi=2
1137	1	0.310498872921947	0	2	2	1	1	0	3	2	2	0	1	1	1	1	1	HR=1, cbmi=2
1138	1	11.1650221195357	1	3	2	1	2	0	4	1	2	1	1	1	0	0	4	HR=1, cbmi=2
1139	1	0.0257461612131861	0	4	2	1	2	0	3	1	2	0	1	1	1	1	5	HR=1, cbmi=2
1140	1	7.01420187805756	1	4	2	0	1	1	2	1	1	1	0	0	1	0	4	HR=1, cbmi=2
1141	0	0.757122216260438	0	4	2	1	1	1	3	1	2	0	1	1	0	1	4	HR=3, cbmi=1
1142	0	11.4006141192775	1	4	1	1	1	1	2	3	2	1	1	0	1	1	5	HR=1, cbmi=1
1143	0	4.57018277799044	0	3	1	1	1	0	1	1	2	1	1	1	0	1	4	HR=3, cbmi=1
1144	0	1.99096609718615	0	5	1	1	1	1	2	1	1	1	0	1	1	0	5	HR=2, cbmi=2
1145	1	3.6397660441041	1	5	1	1	2	0	2	2	2	0	0	0	0	1	2	HR=1, cbmi=2
1146	1	11.914273225115	0	4	1	1	1	1	3	1	1	1	1	0	1	0	4	HR=1, cbmi=2
1147	0	10.7717341966019	1	1	1	0	1	1	2	2	2	0	0	1	0	1	1	HR=2, cbmi=2
1148	1	0.00213735655646878	0	3	1	0	1	0	2	1	2	1	0	0	1	0	5	HR=1, cbmi=1
1149	1	0.407250349031542	0	3	2	1	1	0	1	3	2	0	1	1	0	1	3	HR=1, cbmi=2
1150	1	2.24391581491507	1	2	2	0	1	1	1	2	1	1	1	1	1	0	5	HR=1, cbmi=1
1151	1	2.30090984439729	1	4	2	0	1	1	3	3	2	1	0	0	1	1	5	HR=1, cbmi=2
1152	0	10.5707301212681	1	3	1	0	1	0	3	2	1	1	1	0	0	0	2	HR=3, cbmi=1
1153	1	0.00282663856962236	0	5	2	0	1	1	3	1	2	0	1	1	0	1	4	HR=1, cbmi=1
1154	1	10.5179342924592	1	4	2	0	1	0	2	1	1	0	1	1	1	1	3	HR=1, cbmi=2
1155	1	6.07813900481229	0	1	2	1	1	1	1	1	2	0	0	0	0	1	4	HR=1, cbmi=2
1156	1	5.53728937468192	0	3	1	1	1	1	2	2	2	0	1	0	1	1	4	HR=1, cbmi=1
1157	1	4.65069381755861	1	4	1	1	1	0	2	2	2	0	1	0	0	1	3	HR=1, cbmi=1
1158	1	1.3624728063179	0	3	1	0	1	1	3	2	2	1	0	0	0	0	4	HR=1, cbmi=1
1159	1	3.73571906837018	0	3	1	0	2	0	1	2	2	1	1	0	0	1	4	HR=1, cbmi=1
1160	0	7.18928998153247	1	1	2	1	1	1	3	1	2	1	0	1	1	0	2	HR=3, cbmi=1
1161	1	0.00152852800476111	0	2	2	0	1	0	1	1	1	0	0	0	0	1	1	HR=1, cbmi=1
1162	0	16.2198138110825	1	2	1	1	1	1	2	1	2	0	0	1	1	0	5	HR=3, cbmi=1
1163	0	0.000329429659836993	0	4	1	0	1	0	2	1	2	0	0	0	0	1	4	HR=1, cbmi=1
1164	1	2.84850838486388	0	2	2	1	1	0	3	3	2	0	0	1	1	0	1	HR=1, cbmi=2
1165	0	14.7607351509653	1	4	1	1	1	0	3	2	1	1	1	1	1	1	1	HR=1, cbmi=1
1166	1	0.025559485679963	0	3	1	0	1	1	1	2	2	1	1	0	1	0	5	HR=1, cbmi=1
1167	1	0.0882228967782064	0	4	3	0	1	1	3	2	2	0	1	0	0	0	4	HR=1, cbmi=2
1168	0	0.204433104001241	0	5	1	1	1	1	3	1	2	0	0	1	1	0	3	HR=1, cbmi=1
1169	1	9.77501345090624	1	4	1	0	1	0	2	3	1	1	0	1	1	1	5	HR=1, cbmi=1
1170	0	0.158388151082337	0	4	1	1	1	1	2	1	2	1	0	1	1	0	4	HR=1, cbmi=2
1171	1	0.467370687574845	0	3	1	0	2	0	1	2	1	1	0	1	0	1	5	HR=1, cbmi=1
1172	0	11.5656531467032	1	4	3	1	1	0	2	3	2	1	1	1	1	0	4	HR=3, cbmi=2
1173	0	0.828156961682794	0	5	2	0	1	1	2	1	2	1	0	1	0	1	2	HR=1, cbmi=1
1174	1	9.90560917125959	1	2	2	1	1	1	2	2	2	1	1	1	0	0	3	HR=1, cbmi=1
1175	1	11.8624910104564	1	3	1	1	1	0	4	2	2	1	0	1	1	1	2	HR=1, cbmi=1
1176	1	1.33744647783434	0	4	1	1	1	0	4	2	2	0	0	1	0	0	5	HR=1, cbmi=2
1177	1	0.00170390032319337	0	3	1	1	1	0	3	1	2	1	0	1	0	1	5	HR=1, cbmi=1
1178	0	0.136585412044506	0	1	2	1	2	1	3	1	2	1	1	0	0	0	1	HR=3, cbmi=1
1179	0	11.9908129722113	0	3	2	1	1	0	3	2	1	1	1	1	0	0	4	HR=2, cbmi=1
1180	1	14.7259593312728	1	2	1	0	1	0	4	2	2	1	1	0	0	0	3	HR=1, cbmi=1
1181	1	10.7143688080618	1	4	2	1	2	0	2	2	2	0	1	0	1	1	2	HR=1, cbmi=1
1182	1	1.22995139955906	1	1	2	1	1	1	2	1	2	1	0	1	1	0	5	HR=1, cbmi=1
1183	1	0.0786197515383243	0	3	1	1	1	0	2	1	1	1	0	1	0	1	5	HR=1, cbmi=1
1184	0	2.54157928674726	0	3	1	0	1	1	4	2	2	1	1	0	1	0	3	HR=1, cbmi=1
1185	1	5.16045753899459	1	3	1	1	1	1	3	3	1	1	0	1	1	1	1	HR=1, cbmi=2
1186	1	2.89842530436863	0	3	1	0	2	0	1	1	1	1	1	0	1	0	3	HR=1, cbmi=1
1187	0	0.0535391514532018	0	3	2	1	1	0	3	2	2	1	0	1	0	1	4	HR=3, cbmi=1
1188	1	5.7216564542606	1	4	1	1	2	1	2	2	2	1	0	0	1	0	4	HR=1, cbmi=2
1189	1	12.5231820286908	1	5	1	0	1	0	2	2	2	0	1	0	0	1	3	HR=1, cbmi=1
1190	0	4.04631266320967	1	3	1	0	1	0	4	3	2	0	0	1	1	0	2	HR=1, cbmi=1
1191	0	0.11412548029995	0	2	2	1	1	0	1	2	2	0	0	0	0	1	3	HR=1, cbmi=2
1192	0	0.380638180850988	0	3	1	0	1	0	3	1	2	1	1	1	1	0	1	HR=3, cbmi=1
1193	0	5.99640462610339e-05	0	3	1	1	1	0	3	1	2	0	0	1	0	1	2	HR=3, cbmi=1
1194	0	13.2364929431723	1	3	1	1	2	1	4	2	2	0	0	0	1	1	1	HR=3, cbmi=1
1195	1	0.012791967361685	0	3	1	0	1	0	3	2	2	1	1	1	0	1	2	HR=1, cbmi=2
1196	0	13.4238856557675	1	5	2	1	1	1	3	1	2	1	1	1	1	0	5	HR=1, cbmi=1
1197	1	5.5026778635147	1	4	1	1	1	1	3	1	2	1	1	0	1	1	4	HR=1, cbmi=1
1198	1	0.183296134721782	0	2	1	1	1	1	4	1	2	0	1	0	1	0	3	HR=1, cbmi=2
1199	1	2.68059914518688	1	1	2	0	1	1	1	1	1	0	1	1	1	1	5	HR=1, cbmi=1
1200	1	10.2408515629887	1	5	1	1	1	1	2	1	1	1	0	0	0	0	4	HR=1, cbmi=1
1201	0	0.285306181402644	1	3	1	1	1	1	2	2	1	0	0	1	1	1	4	HR=3, cbmi=1
1202	0	0.00246258168799094	0	5	1	0	1	1	3	3	2	1	1	0	1	0	2	HR=2, cbmi=2
1203	0	6.30350213719788	1	3	1	1	2	0	1	1	2	0	0	1	0	1	5	HR=1, cbmi=1
1204	0	0.00650573840470323	0	2	2	0	1	1	3	3	2	1	0	1	1	0	3	HR=3, cbmi=1
1205	1	0.181694534150341	0	4	1	1	1	0	1	1	2	0	0	1	0	1	5	HR=1, cbmi=1
1206	1	6.3847769766032	0	4	2	1	3	1	1	3	2	1	1	0	1	0	5	HR=1, cbmi=2
1207	0	1.90107325138066	0	4	1	0	1	0	3	2	2	0	0	1	1	1	5	HR=3, cbmi=2
1208	1	0.151636373696561	0	2	1	0	1	0	1	2	1	1	0	1	1	0	5	HR=1, cbmi=1
1209	0	3.28070900250133	1	5	2	0	1	1	2	1	2	0	1	0	1	1	5	HR=1, cbmi=1
1210	0	13.5185828401655	1	3	2	0	1	0	1	3	2	1	1	0	1	0	5	HR=3, cbmi=2
1211	1	13.0330164264428	1	3	1	1	1	1	3	1	2	1	0	1	0	1	1	HR=1, cbmi=1
1212	0	2.0191675617341	1	2	2	1	1	1	2	1	1	1	1	0	0	0	4	HR=3, cbmi=1
1213	0	4.20141498167841	1	4	1	0	1	1	1	1	2	0	1	1	1	0	4	HR=1, cbmi=1
1214	1	14.0142655804754	1	2	1	1	1	1	3	1	2	1	1	1	1	0	5	HR=1, cbmi=2
1215	0	1.10341736045641	0	2	1	0	1	1	1	1	2	0	1	0	1	1	2	HR=1, cbmi=1
1216	1	0.153195348000628	0	3	2	1	1	0	2	1	2	1	1	1	0	0	5	HR=1, cbmi=1
1217	0	6.10163678904087	1	4	1	0	1	1	1	2	2	0	1	0	0	1	5	HR=3, cbmi=2
1218	1	14.3782657566227	1	3	2	1	2	0	3	2	2	0	0	1	1	0	5	HR=1, cbmi=2
1219	0	9.53355314439251	1	4	2	0	2	1	2	2	2	0	1	0	0	1	2	HR=3, cbmi=1
1220	1	2.88038411950539	0	3	2	0	1	1	3	1	1	1	1	0	0	0	5	HR=1, cbmi=2
1221	1	6.75062516472116	1	1	1	0	1	0	3	2	1	0	1	1	0	1	2	HR=1, cbmi=1
1222	1	2.44556996557308	0	3	1	0	1	0	3	2	2	1	0	1	1	0	4	HR=1, cbmi=2
1223	0	9.56855975703693e-06	0	3	2	0	1	1	2	2	2	1	0	0	0	1	5	HR=1, cbmi=2
1224	1	14.4431760402967	1	3	1	0	1	1	1	3	1	1	1	1	1	1	5	HR=1, cbmi=1
1225	1	4.7564102725001	1	3	2	0	1	1	2	1	2	0	1	1	0	1	4	HR=1, cbmi=2
1226	0	2.70959724479425	1	3	2	0	1	1	2	3	1	0	1	0	1	0	3	HR=3, cbmi=1
1227	1	16.0134868034177	1	5	1	1	1	0	2	2	2	1	1	1	0	1	4	HR=1, cbmi=2
1228	1	12.3293338341044	1	4	1	1	1	1	2	2	2	1	1	1	1	0	4	HR=1, cbmi=2
1229	1	0.00444701410275311	0	3	2	1	1	0	2	2	2	0	0	1	1	1	3	HR=1, cbmi=1
1230	0	12.9194821612855	1	3	1	0	1	1	3	1	2	0	1	1	1	0	5	HR=3, cbmi=2
1231	0	7.23854728016574	1	5	2	1	2	1	4	2	2	0	1	0	0	1	4	HR=1, cbmi=2
1232	0	0.0608359061218892	0	5	1	0	1	0	3	2	2	0	1	0	1	0	3	HR=2, cbmi=1
1233	1	12.0116012541343	1	1	1	0	2	0	2	1	2	0	0	1	1	1	2	HR=1, cbmi=1
1234	1	0.0917974857500914	0	1	1	1	1	1	3	1	2	1	1	1	1	0	3	HR=1, cbmi=1
1235	1	0.330516840958623	0	5	1	1	1	1	3	2	2	0	0	1	0	1	2	HR=1, cbmi=1
1236	1	15.1438480219326	1	3	1	0	1	1	3	2	2	1	0	1	1	0	3	HR=1, cbmi=2
1237	0	0.114507234156634	0	1	2	1	1	0	3	1	2	0	0	1	1	1	3	HR=3, cbmi=2
1238	0	1.81016796001811	1	5	2	0	2	0	2	1	2	0	1	1	0	0	4	HR=3, cbmi=2
1239	0	16.1029074331341	1	3	2	0	2	0	3	2	2	0	0	1	0	1	5	HR=2, cbmi=1
1240	1	3.26135285787407	0	3	1	1	1	1	1	2	2	0	1	0	1	0	5	HR=1, cbmi=1
1241	1	13.7388123349184	1	2	2	0	1	0	2	1	2	0	1	1	0	1	5	HR=1, cbmi=1
1242	1	1.72212888552938	0	5	1	0	1	1	2	1	1	1	1	1	0	0	5	HR=1, cbmi=2
1243	0	4.86161928013545	1	4	2	1	1	0	1	2	1	0	0	0	0	0	3	HR=3, cbmi=1
1244	0	0.242608049179201	0	2	1	0	1	1	2	1	1	1	0	1	1	0	5	HR=1, cbmi=2
1245	1	14.5628101468944	1	3	2	1	1	0	1	1	2	0	0	0	1	1	3	HR=1, cbmi=2
1246	1	0.0816645678485897	0	3	1	0	1	1	3	2	2	0	1	0	0	0	5	HR=1, cbmi=2
1247	0	9.56855894301021	1	3	1	0	1	0	2	1	2	0	0	1	1	1	4	HR=1, cbmi=2
1248	1	8.26535496110073	1	4	2	0	1	1	3	1	2	1	0	0	1	0	5	HR=1, cbmi=1
1249	1	0.124045963173678	0	2	2	1	1	1	4	1	2	0	0	1	1	1	3	HR=1, cbmi=1
1250	1	0.796279461607515	0	3	1	0	1	1	3	1	2	1	0	1	1	0	5	HR=1, cbmi=1
1251	1	3.70473878693825e-05	0	3	1	1	1	0	2	2	2	0	0	1	0	1	4	HR=1, cbmi=1
1252	0	9.46908794864919	1	5	1	1	1	0	3	2	2	0	0	1	1	0	2	HR=1, cbmi=2
1253	0	13.4477887551453	1	3	1	1	1	0	1	1	2	1	0	0	0	1	4	HR=1, cbmi=2
1254	1	9.5888146691143	1	3	1	1	1	1	3	1	2	0	1	1	1	0	5	HR=1, cbmi=1
1255	1	0.185941244093923	0	3	1	0	1	1	1	1	1	0	0	1	0	1	3	HR=1, cbmi=1
1256	1	7.33030728874575	0	4	1	0	1	0	2	1	1	0	0	1	1	0	2	HR=1, cbmi=2
1257	1	10.8625069163088	0	4	1	1	1	1	2	3	2	1	0	1	0	1	2	HR=1, cbmi=2
1258	0	2.75111277151978	0	4	2	0	1	1	2	3	1	1	1	1	1	0	3	HR=3, cbmi=1
1259	0	7.25086753707738	1	4	1	0	1	0	3	2	1	0	0	1	0	1	5	HR=3, cbmi=1
1260	0	2.12699344738321	1	5	1	0	1	1	2	1	2	1	0	0	1	0	3	HR=1, cbmi=1
1261	0	2.31905915491012e-05	0	3	1	0	1	0	1	1	2	0	1	0	1	1	4	HR=3, cbmi=1
1262	1	11.2973450134788	1	4	1	0	1	1	4	2	2	1	1	0	1	0	5	HR=1, cbmi=1
1263	0	2.6132000656859	0	1	2	0	1	1	1	2	1	1	0	1	0	0	3	HR=3, cbmi=1
1264	1	6.60132315489256	0	3	1	0	1	1	1	3	2	1	1	0	1	0	3	HR=1, cbmi=1
1265	1	1.09995244424646	1	3	2	0	1	0	4	2	2	0	1	1	0	1	3	HR=1, cbmi=1
1266	1	1.69529575843777e-07	0	2	2	1	1	0	1	3	2	1	0	0	0	0	5	HR=1, cbmi=1
1267	1	0.245200439274896	0	3	1	1	1	0	1	2	2	0	1	1	0	1	3	HR=1, cbmi=2
1268	0	4.7453041132581	0	2	1	1	1	1	4	2	2	1	0	0	0	0	2	HR=3, cbmi=1
1269	0	0.903629152500629	1	4	2	0	1	0	1	1	2	0	1	0	0	1	5	HR=1, cbmi=1
1270	0	0.000258812717944606	0	2	2	1	1	1	3	2	2	0	1	1	1	0	4	HR=3, cbmi=2
1271	0	12.34634662518	1	2	2	0	1	1	2	2	2	0	0	1	0	1	4	HR=1, cbmi=1
1272	1	0.564082287686093	0	4	2	0	1	1	2	2	2	1	0	0	1	0	3	HR=1, cbmi=1
1273	0	3.56285048778796	0	4	1	1	1	0	1	2	2	1	1	1	1	1	4	HR=3, cbmi=2
1274	0	8.95085312661836	1	2	2	0	2	0	3	2	2	1	1	1	1	0	3	HR=1, cbmi=1
1275	1	4.0439540935772	1	5	1	0	1	0	1	1	2	0	0	1	1	1	5	HR=1, cbmi=1
1276	1	11.7953984315037	1	4	3	1	1	1	3	2	2	1	1	0	1	0	3	HR=1, cbmi=1
1277	1	10.3102559792722	0	2	2	1	2	1	4	1	2	1	1	1	0	1	5	HR=1, cbmi=1
1278	1	4.60386219766457	1	5	2	1	1	0	1	2	2	1	0	0	1	0	4	HR=1, cbmi=1
1279	0	6.81736813359247	1	3	2	1	1	0	1	1	2	0	0	1	1	1	3	HR=2, cbmi=1
1280	0	9.96204849969861	1	4	1	0	1	1	1	1	2	1	0	0	1	0	5	HR=1, cbmi=1
1281	1	0.0137600253471656	0	3	1	0	1	0	2	2	2	0	0	1	0	1	4	HR=1, cbmi=1
1282	0	11.6972324307283	1	1	1	0	1	1	4	1	2	1	1	1	1	0	4	HR=1, cbmi=1
1283	0	5.16821080157994	1	3	1	1	1	0	2	2	1	0	0	1	0	1	5	HR=3, cbmi=1
1284	1	0.72863445479851	0	5	1	0	1	0	4	1	2	1	0	0	1	0	4	HR=1, cbmi=1
1285	1	11.0437708885403	1	5	1	1	1	1	2	3	2	1	1	1	1	1	5	HR=1, cbmi=1
1286	0	0.0909461382935937	0	2	2	0	1	1	1	3	2	0	0	0	1	0	5	HR=3, cbmi=1
1287	1	2.27818345962539	0	3	1	1	1	0	1	1	3	0	0	1	0	1	4	HR=1, cbmi=1
1288	1	0.283694001317218	0	3	2	1	1	1	1	1	2	0	1	1	0	0	5	HR=1, cbmi=1
1289	1	0.162433268781845	1	3	1	0	2	0	3	1	2	1	0	1	0	1	3	HR=1, cbmi=2
1290	1	13.4419795391166	1	4	1	1	1	1	3	1	2	0	0	1	1	0	2	HR=1, cbmi=2
1291	0	4.26762593468234e-07	0	4	1	0	1	0	2	3	2	0	0	0	0	1	5	HR=1, cbmi=1
1292	0	6.50151194459273	0	3	2	0	1	1	3	1	2	1	1	1	1	0	3	HR=2, cbmi=2
1293	0	0.793615557367268	0	4	2	1	1	0	3	1	2	0	0	1	0	1	4	HR=3, cbmi=1
1294	1	14.2386975345524	1	2	1	0	1	1	4	2	2	1	1	1	1	0	4	HR=1, cbmi=1
1295	0	0.897404075012996	0	4	2	0	1	0	1	3	1	0	0	0	0	1	1	HR=3, cbmi=2
1296	1	4.09169549326911	1	2	1	1	1	1	2	1	1	1	0	1	1	0	5	HR=1, cbmi=1
1297	0	0.733278202751764	0	4	1	1	1	0	3	2	2	0	0	1	0	1	5	HR=3, cbmi=2
1298	0	5.20911641077045	1	2	2	1	1	0	3	1	2	1	1	1	1	0	2	HR=3, cbmi=1
1299	0	0.547581037510987	0	2	2	0	1	0	2	2	1	1	0	1	0	1	5	HR=3, cbmi=2
1300	0	0.186925880922517	1	2	3	0	1	1	2	2	2	1	0	0	1	0	1	HR=3, cbmi=1
1301	1	1.68951616408196	0	3	1	0	2	0	3	2	2	0	1	1	0	1	5	HR=1, cbmi=2
1302	0	1.64440231167425	0	2	1	1	2	1	3	1	2	1	0	1	1	0	5	HR=1, cbmi=2
1303	1	0.0257210336167432	0	5	1	1	1	1	2	1	2	0	0	0	0	1	3	HR=1, cbmi=2
1304	1	0.657651134987779	0	2	1	1	2	1	4	1	2	1	0	1	1	0	3	HR=1, cbmi=1
1305	0	3.88249497674052	1	5	2	1	1	0	3	2	2	0	0	1	0	1	4	HR=1, cbmi=1
1306	1	4.34880572440946	1	1	1	0	1	1	2	1	2	1	1	1	0	1	4	HR=1, cbmi=1
1307	1	10.7922185737493	1	5	2	0	1	0	2	1	2	0	0	1	0	1	5	HR=1, cbmi=1
1308	0	7.19975511675761	1	3	1	0	1	1	1	1	2	1	0	1	1	0	4	HR=1, cbmi=2
1309	1	1.11281509375782	1	2	1	1	1	0	2	1	1	0	0	1	0	1	5	HR=1, cbmi=2
1310	1	0.000725937020431863	0	3	1	0	1	1	3	1	2	0	0	0	1	0	5	HR=1, cbmi=2
1311	1	0.0744145935891664	0	4	1	0	1	1	3	1	1	0	1	0	0	1	4	HR=1, cbmi=2
1312	0	1.07224448902262	0	2	3	1	1	1	2	2	2	0	0	1	1	0	5	HR=2, cbmi=1
1313	0	0.110744480035832	0	4	2	1	1	0	3	1	2	1	1	0	0	1	2	HR=3, cbmi=1
1314	0	11.5652992661851	1	3	1	1	2	1	3	1	2	0	1	0	1	0	5	HR=3, cbmi=2
1315	0	16.0653165628091	1	4	2	1	1	1	3	2	2	0	1	0	0	1	4	HR=1, cbmi=2
1316	0	5.98629069586033	1	1	1	0	1	0	1	1	1	1	1	0	1	0	5	HR=2, cbmi=2
1317	1	0.873504102688062	0	5	2	0	2	0	3	2	2	0	1	1	0	1	2	HR=1, cbmi=1
1318	1	14.5088875042464	1	2	1	0	1	0	3	2	2	1	1	1	0	0	5	HR=1, cbmi=2
1319	1	4.58427999838772	1	5	1	0	1	0	2	1	2	1	0	1	0	1	1	HR=1, cbmi=1
1320	0	0.14519512487314	0	3	1	0	2	0	2	1	2	1	1	1	0	0	5	HR=2, cbmi=2
1321	1	3.3624502399364	1	3	1	0	3	0	4	2	1	1	1	0	0	1	1	HR=1, cbmi=1
1322	0	11.9380985336775	1	3	2	0	1	1	1	3	2	0	1	0	1	0	5	HR=3, cbmi=1
1323	0	3.50310815530471	0	3	1	1	1	0	3	2	2	1	0	1	0	1	5	HR=3, cbmi=1
1324	1	2.36842191370261	0	5	2	1	1	0	2	1	2	1	1	0	1	0	3	HR=1, cbmi=1
1325	1	1.48590387878413	1	4	1	1	1	0	3	2	2	1	1	0	0	1	1	HR=1, cbmi=2
1326	1	13.8758259912067	1	3	2	1	1	1	2	3	2	1	1	0	1	0	3	HR=1, cbmi=1
1327	1	0.0774095902675775	0	5	1	0	1	1	4	2	2	0	0	0	1	1	5	HR=1, cbmi=2
1328	0	0.00166162257869388	0	3	2	0	1	0	2	1	2	1	0	0	0	0	5	HR=3, cbmi=2
1329	1	15.0293167099953	1	5	2	0	1	0	2	1	2	0	1	0	0	1	3	HR=1, cbmi=2
1330	0	15.1582857868452	1	2	1	1	1	0	3	2	1	0	0	1	1	0	4	HR=3, cbmi=2
1331	1	15.5969158351519	1	3	2	0	1	0	3	1	1	0	1	1	1	1	5	HR=1, cbmi=2
1332	0	5.42318240449106	0	4	2	0	2	1	2	1	2	1	1	1	1	0	5	HR=3, cbmi=1
1333	0	0.335686140115544	0	3	2	1	1	1	2	1	2	0	0	1	0	1	5	HR=3, cbmi=1
1334	0	0.0128311282266953	0	2	2	0	1	1	1	2	2	1	0	0	1	0	4	HR=1, cbmi=2
1335	1	0.034219978460502	0	3	2	1	1	0	2	2	2	0	0	1	0	1	2	HR=1, cbmi=1
1336	1	4.93715519988039	1	3	2	1	2	0	2	1	1	1	1	1	1	0	4	HR=1, cbmi=2
1337	0	0.0354118304610439	0	3	1	1	1	0	4	2	2	0	0	1	0	1	5	HR=1, cbmi=2
1338	1	0.0262120197226647	0	4	2	1	1	1	2	1	2	1	1	1	1	0	5	HR=1, cbmi=2
1339	1	3.78807010272073	0	4	1	1	1	1	2	2	1	0	0	1	0	1	5	HR=1, cbmi=2
1340	1	0.00261794528952345	0	5	2	1	1	1	3	2	2	1	0	1	1	0	3	HR=1, cbmi=1
1341	1	11.7456557449036	1	3	1	0	1	1	2	1	2	1	0	1	0	1	5	HR=1, cbmi=2
1342	1	2.89980865380405	1	3	1	0	1	0	1	2	2	1	1	1	1	0	4	HR=1, cbmi=2
1343	0	2.72605842274125	1	4	1	1	1	0	2	2	2	0	0	1	1	1	5	HR=3, cbmi=1
1344	0	14.3308594585278	1	3	2	1	1	1	2	2	2	0	1	0	0	0	2	HR=1, cbmi=2
1345	0	9.74658516976642	1	1	2	1	1	0	3	1	2	0	1	0	0	1	4	HR=3, cbmi=1
1346	1	0.845498614284311	0	5	2	0	1	0	2	1	2	1	1	0	0	0	3	HR=1, cbmi=2
1347	1	15.0208734674192	1	5	1	0	1	0	3	1	2	1	0	1	0	1	5	HR=1, cbmi=2
1348	1	1.34971464070422	1	3	1	0	2	1	1	1	2	1	0	0	1	0	5	HR=1, cbmi=1
1349	1	2.6449733593103	1	3	1	0	2	0	1	1	2	0	1	0	0	1	3	HR=1, cbmi=2
1350	1	4.7762362758136	0	2	1	0	1	1	2	1	2	1	1	0	1	0	4	HR=1, cbmi=2
1351	0	2.90414726278876	0	3	2	0	1	0	2	1	2	0	0	1	1	1	3	HR=3, cbmi=1
1352	1	0.0020253829263444	0	2	2	1	1	1	1	2	2	1	0	0	1	0	5	HR=1, cbmi=1
1353	1	0.582131100049	0	3	1	0	1	0	1	1	2	0	0	1	1	1	5	HR=1, cbmi=2
1354	0	5.97665238710269	1	5	2	0	1	1	1	1	1	1	1	0	0	0	5	HR=3, cbmi=1
1355	0	12.4968552031101	1	3	2	1	1	1	3	3	1	0	0	1	0	1	4	HR=1, cbmi=1
1356	1	0.0168990892480972	0	3	1	1	2	0	2	1	2	0	0	0	1	0	4	HR=1, cbmi=1
1357	0	11.1693048214254	1	3	2	1	1	0	1	1	2	0	0	1	0	1	5	HR=3, cbmi=2
1358	0	1.52989212908937	0	3	1	1	1	1	3	1	2	1	1	0	1	0	4	HR=1, cbmi=1
1359	1	11.8387004045847	0	5	2	1	1	0	2	2	1	0	1	1	0	1	5	HR=1, cbmi=1
1360	0	0.167408013838231	0	4	2	1	1	1	2	2	2	1	1	0	1	0	1	HR=3, cbmi=2
1361	1	0.694650526070074	0	4	1	0	1	0	4	1	2	0	1	0	0	1	2	HR=1, cbmi=1
1362	1	5.96494827523553	1	5	1	0	1	1	3	2	1	1	0	1	1	0	1	HR=1, cbmi=1
1363	0	0.230889188856503	0	4	1	0	1	1	2	2	1	0	0	1	0	1	5	HR=3, cbmi=1
1364	0	0.021769397085802	0	4	2	0	1	0	2	3	2	1	1	0	0	0	5	HR=1, cbmi=2
1365	0	4.37126679524072e-06	0	4	1	1	1	0	1	1	2	0	0	1	1	1	3	HR=1, cbmi=1
1366	1	9.99256594366864	1	2	1	1	1	1	3	2	2	1	0	0	1	0	3	HR=1, cbmi=1
1367	1	11.1268852736872	1	4	2	1	1	1	2	1	2	0	1	0	0	1	5	HR=1, cbmi=1
1368	1	0.0185955731080902	0	3	1	1	1	1	3	2	2	1	1	0	0	0	2	HR=1, cbmi=2
1369	0	3.1458320634604	0	2	1	0	1	0	1	2	2	0	0	0	0	1	1	HR=3, cbmi=1
1370	1	14.9444865757572	1	2	1	1	1	1	2	1	2	1	1	1	1	0	4	HR=1, cbmi=1
1371	1	0.0198496670264179	0	4	1	0	1	0	3	2	2	0	1	1	0	0	5	HR=1, cbmi=2
1372	1	0.566883363849041	0	2	1	0	1	1	3	3	2	0	0	0	1	0	2	HR=1, cbmi=2
1373	0	12.4423349429055	1	3	2	0	1	0	3	3	3	1	0	1	0	1	3	HR=1, cbmi=1
1374	0	1.14493445433986	0	2	2	1	1	0	2	1	2	1	1	1	1	0	5	HR=1, cbmi=1
1375	1	0.334544186411475	0	4	1	0	1	1	2	3	2	0	1	1	0	1	4	HR=1, cbmi=2
1376	0	12.2155084917413	1	2	2	1	2	0	3	1	1	1	0	0	0	0	3	HR=2, cbmi=2
1377	1	4.47155146680512	1	5	1	1	2	0	2	2	2	1	1	1	0	1	3	HR=1, cbmi=1
1378	1	1.44839125527334	1	4	1	1	1	1	3	1	2	1	0	0	0	0	3	HR=1, cbmi=2
1379	1	0.937971278963285	0	5	1	1	1	1	1	1	3	0	0	1	1	1	5	HR=1, cbmi=2
1380	1	0.196664641771071	0	3	1	1	1	1	2	2	2	0	1	0	0	0	4	HR=1, cbmi=1
1381	1	0.0378440267211881	0	2	1	0	1	1	3	1	2	1	1	0	0	1	4	HR=1, cbmi=1
1382	0	0.00207536816277091	0	4	2	1	1	1	2	1	1	0	1	1	0	0	2	HR=3, cbmi=1
1383	1	6.91933128602023e-07	0	3	3	1	2	0	3	1	2	1	0	1	0	1	5	HR=1, cbmi=2
1384	1	6.84550183710419	1	1	2	0	1	1	4	1	1	1	1	1	1	0	5	HR=1, cbmi=1
1385	1	0.426187404588545	0	4	1	1	1	0	1	2	2	0	0	1	1	1	4	HR=1, cbmi=2
1386	0	9.51191434289175	1	2	1	1	1	1	4	1	2	1	1	0	0	0	4	HR=1, cbmi=2
1387	0	8.20261087345124e-05	0	3	1	0	1	1	2	1	2	1	0	1	1	1	5	HR=1, cbmi=1
1388	0	8.38216473351187	0	4	2	1	1	0	1	1	2	0	1	0	1	0	5	HR=1, cbmi=1
1389	1	0.000683566704789712	0	1	2	0	1	0	2	3	2	1	1	0	0	1	2	HR=1, cbmi=1
1390	0	2.06894697037444	0	3	2	0	1	0	3	1	1	1	1	0	1	0	4	HR=3, cbmi=1
1391	1	1.64261081677484	1	4	1	1	1	1	3	1	2	0	0	1	0	1	3	HR=1, cbmi=2
1392	1	12.2735879075056	1	4	1	0	1	1	1	1	2	1	1	1	0	0	1	HR=1, cbmi=1
1393	0	2.64987661811234	1	3	1	0	1	0	2	1	1	0	1	0	0	1	5	HR=1, cbmi=1
1394	1	13.6890655743138	1	3	2	1	1	1	1	2	2	1	0	0	1	0	2	HR=1, cbmi=2
1395	1	0.0103112038836629	0	3	1	1	1	1	4	3	2	1	1	1	0	0	5	HR=2, cbmi=2
1396	0	3.51636531245516e-06	0	3	2	1	1	1	2	1	2	0	1	1	1	0	2	HR=3, cbmi=1
1397	0	0.604142479698669	0	3	1	1	1	0	3	3	2	0	1	1	0	1	2	HR=1, cbmi=1
1398	0	0.00323809417809221	0	4	1	0	1	1	2	3	2	1	0	0	0	0	4	HR=1, cbmi=2
1399	1	0.147194234450082	0	3	1	1	1	0	2	1	1	0	0	1	1	1	4	HR=1, cbmi=2
1400	0	3.3190953565673	1	4	2	0	1	1	1	1	1	1	1	1	0	0	3	HR=3, cbmi=1
1401	1	12.5345682699962	1	5	1	1	1	0	1	1	2	0	0	0	1	1	4	HR=1, cbmi=2
1402	0	9.06068025988922	1	5	2	1	1	1	2	1	2	1	1	1	1	0	4	HR=1, cbmi=1
1403	1	0.0522695863420593	0	4	1	1	1	0	3	1	2	0	1	1	1	1	4	HR=1, cbmi=1
1404	1	3.91093560168161	1	3	1	0	1	1	1	2	2	0	1	1	0	1	4	HR=1, cbmi=2
1405	1	14.77289522918	1	2	1	0	1	1	2	1	1	1	0	1	0	1	3	HR=1, cbmi=2
1406	0	0.00352836783118522	0	5	1	0	1	1	2	2	2	0	1	0	1	0	3	HR=1, cbmi=1
1407	0	0.00823772366764037	0	4	1	1	1	0	4	2	2	0	0	1	0	1	3	HR=3, cbmi=1
1408	0	3.66370634381748	1	5	3	1	2	1	3	3	1	1	0	1	1	0	5	HR=1, cbmi=1
1409	0	13.3773567732964	1	4	1	0	1	0	2	3	2	0	0	1	1	1	4	HR=3, cbmi=2
1410	0	8.67482734397175	1	5	1	1	2	1	3	1	2	1	1	1	1	0	5	HR=1, cbmi=1
1411	1	0.293253935466707	1	4	1	0	1	0	2	1	1	0	1	1	0	1	5	HR=1, cbmi=1
1412	1	0.90868698462132	0	4	2	1	1	1	3	1	2	1	0	1	1	0	4	HR=1, cbmi=1
1413	0	11.9040851696111	1	2	1	1	2	0	1	3	1	1	0	0	0	1	1	HR=3, cbmi=1
1414	0	0.941583082484945	0	4	2	1	1	0	3	1	1	0	0	1	0	0	3	HR=1, cbmi=1
1415	0	7.89641605441943	1	4	1	0	1	0	3	3	2	0	0	1	1	1	5	HR=3, cbmi=1
1416	0	5.52093368431885	0	5	1	0	1	1	2	2	2	1	0	1	1	0	5	HR=3, cbmi=1
1417	1	2.88246899013246	0	5	1	0	2	1	4	1	2	0	0	1	0	1	5	HR=1, cbmi=1
1418	1	1.83883225007969	0	4	1	1	1	0	1	2	2	1	1	0	0	0	4	HR=1, cbmi=1
1419	1	0.0175894987450488	0	4	2	0	1	0	3	2	2	0	1	0	0	1	5	HR=1, cbmi=2
1420	1	13.4823735581365	0	5	1	0	1	1	2	3	1	0	0	1	1	0	5	HR=1, cbmi=2
1421	0	0.31655228812864	0	3	1	0	1	1	2	2	2	1	0	0	0	1	5	HR=1, cbmi=1
1422	0	6.41387689602305	1	4	1	0	2	0	3	2	2	1	1	1	1	0	4	HR=3, cbmi=1
1423	0	0.153099116259205	0	3	2	0	1	0	3	2	2	0	0	0	1	1	2	HR=3, cbmi=1
1424	0	0.693439124332368	1	5	1	1	2	0	1	2	1	0	0	1	1	0	5	HR=3, cbmi=2
1425	1	3.83371360196928	1	4	1	1	2	0	2	1	1	1	0	1	0	1	5	HR=1, cbmi=1
1426	1	1.72401821413032	0	3	2	0	1	0	4	1	2	1	0	1	1	0	2	HR=1, cbmi=2
1427	1	3.63407813222749	0	1	1	0	1	1	1	3	2	0	0	1	0	0	2	HR=1, cbmi=1
1428	1	12.4221709599118	0	2	1	0	1	1	1	1	1	1	1	0	1	0	5	HR=1, cbmi=1
1429	1	3.61383682485567	1	3	1	0	2	0	2	2	2	0	1	1	0	1	2	HR=1, cbmi=2
1430	0	8.05604097745931	1	3	1	0	2	1	2	2	1	1	0	0	0	0	5	HR=3, cbmi=2
1431	1	9.48382829776746	1	5	2	0	1	1	1	1	2	0	0	0	0	1	5	HR=1, cbmi=1
1432	1	7.15557321048877	1	3	1	1	1	1	3	1	2	0	1	0	1	0	1	HR=1, cbmi=2
1433	1	0.0414230698462945	0	4	1	0	1	0	2	2	2	1	1	1	1	1	3	HR=1, cbmi=1
1434	1	0.029814103781296	0	3	2	1	1	1	2	2	2	0	1	1	1	0	5	HR=1, cbmi=1
1435	0	4.04568465347638	0	4	2	1	1	0	3	2	2	0	0	1	1	1	2	HR=3, cbmi=2
1436	1	0.0337156100154045	0	3	1	1	1	0	2	2	2	1	1	1	1	0	5	HR=1, cbmi=2
1437	0	0.083582314168144	0	2	2	0	1	1	4	1	1	0	0	1	0	1	5	HR=1, cbmi=2
1438	0	0.00360827849094962	0	4	2	1	1	1	2	3	1	1	0	1	1	0	5	HR=1, cbmi=1
1439	1	3.18429573900593	1	5	1	1	1	1	3	1	1	0	1	1	0	1	3	HR=1, cbmi=1
1440	1	2.64915009779832	1	4	2	0	2	1	2	1	1	0	0	1	1	0	4	HR=1, cbmi=2
1441	1	9.26048892221113e-05	0	1	2	0	1	0	3	3	2	0	0	0	0	1	5	HR=1, cbmi=1
1442	0	2.81633427516813	1	4	2	0	1	0	4	2	2	1	0	0	1	0	4	HR=2, cbmi=1
1443	1	13.4208258741494	1	4	1	1	1	1	2	3	2	1	0	1	1	1	4	HR=1, cbmi=1
1444	0	2.67909287076444e-05	0	2	1	1	1	1	1	2	2	1	1	0	1	0	5	HR=1, cbmi=2
1445	0	0.393754650443337	0	3	2	0	1	0	1	1	2	0	1	0	1	1	5	HR=2, cbmi=1
1446	0	0.0330047292572073	0	2	2	1	2	0	2	2	2	1	1	0	0	0	2	HR=2, cbmi=2
1447	0	5.02120839121145	0	5	1	1	1	0	1	2	1	0	1	0	1	1	2	HR=1, cbmi=1
1448	0	0.00596603199495968	0	3	1	0	1	1	2	2	2	0	1	0	0	0	4	HR=2, cbmi=1
1449	0	3.94768182127858	1	2	1	1	2	0	3	2	2	0	1	0	0	1	1	HR=2, cbmi=2
1450	1	0.0474590376392155	0	4	3	1	1	1	3	2	2	1	0	1	0	0	2	HR=1, cbmi=2
1451	0	15.5015503333094	1	4	1	0	1	0	4	1	2	1	1	0	0	1	5	HR=1, cbmi=1
1452	1	11.1302550096483	1	1	2	1	1	1	3	2	2	1	1	0	1	0	3	HR=1, cbmi=2
1453	1	4.52879256481649	1	2	2	1	1	0	2	1	2	1	1	0	0	1	4	HR=1, cbmi=1
1454	1	10.2474445711121	1	5	1	1	1	0	1	1	1	1	0	0	1	0	1	HR=1, cbmi=2
1455	0	0.00460386594213553	0	3	1	0	1	1	3	2	1	0	0	1	1	1	5	HR=2, cbmi=1
1456	0	0.000164868315656292	0	3	1	0	1	1	1	3	2	1	0	1	1	0	4	HR=2, cbmi=2
1457	1	4.61790391319752	0	2	1	1	1	0	3	2	2	0	0	1	0	1	3	HR=1, cbmi=1
1458	0	2.75319596918588	0	4	1	1	1	1	2	1	2	1	0	1	1	0	5	HR=1, cbmi=2
1459	1	7.66712299589678	1	3	1	0	2	0	4	2	2	0	1	0	0	1	2	HR=1, cbmi=1
1460	1	1.01461577414768	1	1	1	1	2	1	3	1	2	1	0	0	0	0	5	HR=1, cbmi=2
1461	0	9.17757496976322	1	4	1	0	1	0	3	1	2	0	0	0	0	1	5	HR=2, cbmi=1
1462	0	0.0365250451204235	0	4	2	0	1	1	3	1	2	0	1	0	1	0	4	HR=1, cbmi=1
1463	1	3.33565187486103	1	3	1	0	1	1	1	1	2	0	0	0	0	1	2	HR=1, cbmi=2
1464	1	2.06526748027649	0	4	1	0	1	1	2	1	1	1	1	0	1	0	4	HR=1, cbmi=2
1465	1	2.70921784380097	1	4	2	1	1	0	3	2	2	1	0	1	0	1	3	HR=1, cbmi=2
1466	1	5.25899155965516	0	3	1	0	1	0	2	1	3	1	0	0	1	0	2	HR=1, cbmi=2
1467	1	0.844820050388144	0	2	1	0	2	0	2	1	2	0	1	0	1	1	5	HR=1, cbmi=2
1468	0	0.085180882939693	0	4	2	1	1	0	3	1	2	1	0	0	0	0	5	HR=2, cbmi=1
1469	1	0.0631364218214676	0	3	2	0	2	0	2	3	2	0	0	0	0	1	5	HR=1, cbmi=1
1470	0	4.47766991823488	1	3	1	1	1	1	2	2	1	1	1	1	0	0	5	HR=2, cbmi=2
1471	0	2.4499916957608	1	5	1	1	1	1	3	2	2	0	0	1	0	1	4	HR=1, cbmi=2
1472	1	0.087123784097114	0	2	2	0	1	0	3	1	2	0	1	1	1	0	2	HR=1, cbmi=2
1473	1	0.0124826762659862	0	1	1	0	1	0	1	1	2	0	1	1	0	1	2	HR=1, cbmi=2
1474	1	2.00324962890269	1	5	2	1	2	1	3	1	1	1	1	1	0	0	3	HR=1, cbmi=2
1475	0	0.0381569415362873	0	3	1	0	1	0	4	3	2	0	0	0	0	1	5	HR=1, cbmi=1
1476	1	4.62543680511285	1	5	1	0	1	1	3	3	3	1	1	1	1	0	5	HR=1, cbmi=2
1477	0	1.34189125967035	1	3	1	1	2	0	3	1	2	0	0	0	1	1	3	HR=2, cbmi=1
1478	0	0.370515897351736	1	2	1	1	1	1	2	1	2	1	0	1	0	0	4	HR=2, cbmi=1
1479	1	0.136745955170577	0	3	1	1	1	0	2	1	1	0	0	1	0	1	5	HR=1, cbmi=2
1480	1	12.0729383137725	1	3	1	1	1	1	3	1	2	1	0	1	1	0	5	HR=1, cbmi=1
1481	0	0.00470213107336275	0	4	2	1	1	0	2	1	1	1	0	0	0	1	5	HR=1, cbmi=1
1482	0	3.8717055444402e-05	0	3	1	0	1	0	2	2	1	1	0	1	1	0	5	HR=2, cbmi=1
1483	1	11.2384476067686	1	5	2	1	1	0	4	2	1	1	0	1	0	1	4	HR=1, cbmi=2
1484	1	5.20941573812985	1	4	1	1	2	1	3	2	1	1	1	1	1	0	1	HR=1, cbmi=2
1485	0	12.1654785973982	0	3	1	0	1	1	2	1	2	0	1	0	0	1	5	HR=2, cbmi=1
1486	1	2.51397429287494	1	1	1	0	1	1	1	1	1	1	1	0	1	0	5	HR=1, cbmi=2
1487	1	14.3219466643511	1	3	2	1	1	0	1	2	2	0	0	0	0	1	5	HR=1, cbmi=1
1488	1	8.53067012716546	1	3	1	0	1	1	2	1	2	0	0	1	1	0	5	HR=1, cbmi=1
1489	1	0.000781091910025003	0	3	2	1	1	0	2	2	1	1	1	0	0	1	5	HR=1, cbmi=2
1490	1	2.44862184418179	1	3	1	1	1	1	2	1	2	1	0	1	1	0	4	HR=1, cbmi=1
1491	1	15.1257059773296	1	4	1	0	1	0	3	1	2	1	0	0	0	1	4	HR=1, cbmi=1
1492	1	15.2781910142227	0	3	1	1	1	1	4	1	1	1	0	0	1	0	5	HR=1, cbmi=1
1493	0	0.0126774147952838	0	4	1	0	2	1	3	3	2	0	1	1	1	1	2	HR=1, cbmi=1
1494	0	0.0014486966753291	0	3	1	1	3	1	2	1	2	1	1	0	1	0	5	HR=2, cbmi=1
1495	1	9.3080353758112	1	4	3	0	1	0	1	2	2	0	0	1	0	1	5	HR=1, cbmi=2
1496	0	14.8144515279868	1	1	1	0	1	1	2	3	2	1	0	1	1	0	4	HR=2, cbmi=2
1497	1	0.0202355218884007	0	3	2	0	2	0	1	3	1	0	0	0	0	1	4	HR=1, cbmi=2
1498	0	0.000198845855750776	0	4	2	0	2	1	1	1	1	1	0	0	1	0	5	HR=1, cbmi=1
1499	1	1.10884031732236	0	5	2	0	1	0	4	1	1	1	0	0	0	1	5	HR=1, cbmi=2
1500	1	0.00444924600560556	0	4	1	0	1	1	3	2	2	1	0	1	0	0	5	HR=1, cbmi=1
1501	1	0.342125671145897	0	2	1	0	2	0	1	1	1	1	1	0	0	1	2	HR=1, cbmi=1
1502	1	16.8126042931766	1	2	1	0	1	1	1	2	2	1	1	1	1	0	1	HR=1, cbmi=1
1503	0	0.00713406666620486	0	3	2	1	2	0	3	2	1	1	1	0	0	1	3	HR=2, cbmi=1
1504	1	3.27716446149955	1	2	2	1	1	1	4	1	2	0	0	1	1	0	3	HR=1, cbmi=2
1505	1	1.02580612930548	1	3	1	1	1	0	1	1	2	0	1	1	1	1	1	HR=1, cbmi=2
1506	1	13.0901183522199	1	5	1	0	1	1	3	2	1	1	1	1	1	0	1	HR=1, cbmi=2
1507	0	0.0589638335704595	0	4	1	1	1	0	1	1	1	1	0	0	0	1	5	HR=1, cbmi=1
1508	0	0.559256324134855	0	4	2	1	1	1	1	1	2	0	0	1	1	0	5	HR=1, cbmi=1
1509	1	0.704425280330703	1	4	1	0	1	1	3	1	2	0	0	1	0	1	2	HR=1, cbmi=2
1510	0	0.303262869992021	0	5	2	1	2	1	1	1	2	1	0	0	1	0	4	HR=1, cbmi=1
1511	0	2.66556313954264	0	2	1	1	2	1	2	1	2	0	0	0	0	1	5	HR=1, cbmi=2
1512	1	2.87147964165555	1	4	2	0	1	0	3	1	2	0	0	1	1	0	5	HR=1, cbmi=1
1513	1	6.694938002788	1	3	2	1	1	0	1	1	2	1	1	1	0	1	4	HR=1, cbmi=1
1514	0	5.00479203028957	0	2	1	1	3	0	3	2	2	0	1	1	1	0	4	HR=1, cbmi=1
1515	1	4.80865369459419	1	4	1	0	2	1	2	1	2	0	0	0	0	1	2	HR=1, cbmi=1
1516	1	8.91410350696073e-06	0	4	1	1	2	1	2	3	2	1	0	1	1	0	5	HR=1, cbmi=2
1517	1	11.7606448832974	1	5	1	0	1	0	1	1	2	0	0	1	1	1	4	HR=1, cbmi=1
1518	0	0.0547844375377981	0	5	2	1	1	1	2	2	1	1	0	0	1	0	1	HR=1, cbmi=2
1519	1	7.51885445461658	0	2	1	1	1	0	3	2	2	1	1	0	0	1	5	HR=1, cbmi=1
1520	1	0.000261800408683188	0	3	1	0	1	1	2	1	1	1	1	0	1	0	3	HR=2, cbmi=1
1521	1	0.0148380987873452	0	3	1	1	1	1	4	1	2	0	0	1	1	1	3	HR=1, cbmi=2
1522	1	9.38038759663063	1	2	1	0	1	1	2	1	1	0	1	1	0	0	2	HR=1, cbmi=1
1523	1	1.15031710207094	1	4	1	1	2	0	3	2	2	0	0	1	0	1	4	HR=1, cbmi=1
1524	0	1.05176031901888	1	4	2	0	1	1	3	2	1	0	1	1	1	0	1	HR=2, cbmi=1
1525	0	3.1143075093485	1	2	1	0	1	1	3	2	2	0	0	1	1	1	1	HR=2, cbmi=2
1526	1	8.73013911605775	1	4	2	1	1	0	3	3	2	1	1	1	1	0	5	HR=1, cbmi=1
1527	0	0.074059912336718	0	4	1	0	1	0	1	1	2	0	0	1	1	1	4	HR=2, cbmi=1
1528	1	0.0472357339188586	0	1	2	1	1	1	3	2	2	1	1	0	1	0	5	HR=1, cbmi=2
1529	0	8.66120699249431	1	3	1	0	1	1	4	2	2	0	1	1	0	1	5	HR=2, cbmi=1
1530	1	8.25606041120175	0	4	1	1	1	1	1	1	1	1	0	1	0	0	5	HR=1, cbmi=2
1531	1	1.03110585513287	1	4	1	1	1	0	1	2	1	1	1	0	0	1	5	HR=1, cbmi=2
1532	1	4.48046516457	1	4	1	1	1	1	3	3	2	1	1	1	1	0	2	HR=1, cbmi=2
1533	0	5.45501245264469	0	3	2	0	1	0	3	1	2	0	1	1	0	1	5	HR=2, cbmi=1
1534	1	14.7062425602044	1	5	1	1	1	0	2	2	1	0	1	1	1	0	4	HR=1, cbmi=1
1535	0	10.866230446544	1	4	2	1	1	1	2	1	2	0	1	1	1	1	3	HR=2, cbmi=1
1536	0	4.55891923641434	0	2	1	1	1	1	2	2	1	1	0	0	0	0	5	HR=2, cbmi=1
1537	1	0.00304667115181885	0	4	1	1	1	0	2	2	1	1	1	1	0	1	4	HR=1, cbmi=1
1538	0	0.161871795772689	0	2	1	0	1	1	1	1	1	1	1	1	1	0	4	HR=1, cbmi=2
1539	0	0.102864874062528	0	2	1	1	2	1	3	1	2	0	1	1	0	1	2	HR=1, cbmi=2
1540	1	4.28562038678369	1	3	1	1	1	1	2	3	2	1	0	1	0	0	5	HR=1, cbmi=1
1541	0	11.5028491901075	1	3	1	0	1	1	3	1	2	0	1	1	0	1	2	HR=2, cbmi=2
1542	0	7.06275175744677	1	5	1	0	1	1	1	1	2	1	1	0	1	0	4	HR=1, cbmi=1
1543	1	0.685074406018665	0	5	2	1	1	1	3	1	1	0	0	0	0	1	2	HR=1, cbmi=1
1544	1	2.46152819593549	1	3	1	1	1	1	2	1	2	0	0	0	1	0	1	HR=1, cbmi=2
1545	1	14.5717753649044	1	4	3	0	1	0	2	3	2	0	1	0	0	1	4	HR=1, cbmi=1
1546	0	5.74989927194696	1	4	2	1	1	1	1	2	2	1	0	1	1	0	5	HR=1, cbmi=1
1547	1	0.0934804603258911	0	3	2	0	1	0	1	3	2	1	1	1	0	1	5	HR=1, cbmi=1
1548	0	15.9892478952869	1	4	1	1	3	1	1	2	2	1	1	1	1	0	5	HR=2, cbmi=1
1549	0	8.44004222496888	1	2	1	0	1	1	4	2	2	1	1	0	1	1	5	HR=1, cbmi=1
1550	1	0.201196561553564	0	3	1	1	1	1	2	2	2	0	1	0	1	0	2	HR=1, cbmi=2
1551	1	7.26092929479135	1	2	1	1	2	0	3	2	2	0	0	1	0	1	4	HR=1, cbmi=1
1552	1	2.14783738979744	1	4	1	0	1	0	2	2	1	1	1	1	1	0	1	HR=1, cbmi=1
1553	1	10.2215465688736	1	3	2	0	1	1	4	2	2	0	1	0	0	1	2	HR=1, cbmi=1
1554	1	0.770839684869628	1	4	2	1	2	1	4	2	2	1	1	0	1	0	5	HR=1, cbmi=2
1555	1	0.057285978625147	0	2	1	1	1	0	3	2	2	1	1	1	1	1	5	HR=1, cbmi=1
1556	0	12.5205302250267	1	3	1	1	1	1	1	1	2	1	1	0	1	1	4	HR=1, cbmi=1
1557	1	0.117279060714288	0	4	1	0	1	0	2	3	1	1	0	1	0	1	1	HR=1, cbmi=2
1558	1	0.925380108946934	1	4	1	0	1	1	2	3	2	1	1	1	1	0	3	HR=1, cbmi=1
1559	0	5.51974579311698	1	4	2	1	2	0	3	1	2	1	1	0	0	1	4	HR=2, cbmi=2
1560	0	0.00658774062032806	0	5	1	1	1	1	2	2	2	0	0	0	1	0	4	HR=1, cbmi=1
1561	0	0.012137622154801	0	4	1	0	2	0	1	2	2	0	1	0	1	1	1	HR=2, cbmi=1
1562	0	15.6100063499777	1	3	1	0	1	0	3	1	2	1	1	0	1	1	3	HR=1, cbmi=2
1563	1	11.5015535152669	1	3	1	0	1	1	3	2	2	0	0	1	0	1	5	HR=1, cbmi=2
1564	1	0.0317544842232386	0	1	2	0	1	0	2	2	2	1	0	1	1	0	5	HR=1, cbmi=2
1565	1	1.08168536249998	0	2	2	0	2	0	2	1	1	0	0	1	1	1	3	HR=1, cbmi=1
1566	0	0.181120056015217	0	1	1	1	1	1	2	1	1	1	1	0	1	0	3	HR=2, cbmi=2
1567	0	2.56365418794868	1	3	1	1	2	0	1	2	3	1	1	0	0	1	4	HR=2, cbmi=1
1568	0	0.395228317161456	0	4	2	0	2	1	1	2	2	1	0	1	0	0	5	HR=2, cbmi=1
1569	1	1.11602600247571	1	4	2	1	1	0	2	1	2	0	0	0	1	1	5	HR=1, cbmi=1
1570	1	10.7962852826885	1	3	1	1	1	1	1	1	2	1	1	1	1	0	4	HR=1, cbmi=1
1571	1	1.97824291157244	0	3	2	1	1	0	1	2	2	0	1	0	0	1	5	HR=2, cbmi=2
1572	0	7.00229172651965e-06	0	2	2	0	1	0	3	3	2	1	1	0	1	0	3	HR=1, cbmi=1
1573	1	1.66041539265828	0	4	1	1	1	0	3	2	2	0	1	0	1	1	3	HR=1, cbmi=1
1574	0	2.49315125477854	1	3	1	1	2	1	4	1	1	1	0	1	1	0	2	HR=2, cbmi=2
1575	1	0.01592462023126	0	3	2	0	2	0	1	3	1	0	0	1	0	1	1	HR=1, cbmi=1
1576	0	16.2199549672823	1	3	2	0	1	1	3	2	1	1	1	1	0	0	5	HR=2, cbmi=2
1577	1	0.00281800307562925	0	2	2	1	1	1	2	2	1	0	0	0	0	1	4	HR=1, cbmi=2
1578	1	1.50280309274481	1	4	2	1	2	1	3	2	2	0	1	0	1	0	3	HR=1, cbmi=1
1579	0	6.92714863385214	1	5	1	0	1	1	3	2	2	1	1	1	0	1	2	HR=2, cbmi=2
1580	0	14.8463630514869	1	3	2	1	1	0	2	1	2	1	0	0	1	0	5	HR=2, cbmi=2
1581	1	5.27109127407065	1	4	1	1	1	0	4	1	2	1	1	1	0	1	5	HR=1, cbmi=1
1582	0	3.02739661172223	1	4	2	1	1	0	1	3	2	1	0	0	0	0	5	HR=1, cbmi=2
1583	1	8.98629482406708	1	3	1	0	1	1	4	2	2	1	0	1	1	1	3	HR=1, cbmi=2
1584	0	0.00021054277090455	0	1	2	0	1	1	3	1	2	1	0	1	0	0	5	HR=2, cbmi=1
1585	1	0.902124763497693	0	3	1	1	1	0	3	2	2	0	1	1	0	1	4	HR=1, cbmi=1
1586	0	0.854792891575585	0	4	1	1	1	1	4	1	2	1	0	1	1	0	3	HR=2, cbmi=2
1587	1	4.9101982432805	1	5	1	0	1	0	4	1	2	0	0	1	0	1	4	HR=1, cbmi=1
1588	1	2.4195552914262e-05	0	5	1	1	2	1	1	2	1	1	1	0	0	0	4	HR=1, cbmi=2
1589	0	6.94948908734671	1	3	1	0	1	0	1	1	2	0	1	0	1	1	3	HR=1, cbmi=1
1590	0	8.05783115079356	1	2	1	0	1	1	3	2	1	1	1	1	1	0	5	HR=1, cbmi=1
1591	0	11.4006439730477	1	2	1	0	1	0	3	2	2	1	1	0	0	1	2	HR=1, cbmi=2
1592	0	3.29563468935643	1	2	1	1	1	1	1	2	3	1	0	1	0	0	2	HR=2, cbmi=2
1593	1	0.44874677299289	1	3	1	1	1	0	3	3	2	1	1	1	0	1	5	HR=1, cbmi=1
1594	0	8.39910139547968	1	4	1	0	1	0	2	2	2	1	1	1	1	0	4	HR=2, cbmi=1
1595	1	12.6223494920427	1	5	2	0	1	1	3	1	2	0	0	1	1	1	3	HR=1, cbmi=1
1596	1	11.1397863374853	1	3	1	0	1	1	3	2	2	1	1	1	1	0	5	HR=1, cbmi=1
1597	1	13.7135068076407	1	3	1	0	1	0	3	1	1	0	1	1	0	1	5	HR=1, cbmi=2
1598	1	0.150759729977935	0	3	1	1	1	1	2	1	2	1	1	1	0	0	5	HR=1, cbmi=1
1599	0	15.6865320917252	1	2	3	0	1	0	2	1	2	0	1	1	0	1	2	HR=2, cbmi=2
1600	1	8.25705866641356	0	2	1	1	1	1	1	2	2	1	0	0	1	0	2	HR=1, cbmi=2
1601	1	0.00318058726854611	0	2	3	0	3	1	1	3	2	0	0	1	0	1	5	HR=1, cbmi=1
1602	1	0.605140605571985	0	3	1	1	1	1	1	3	1	0	1	1	0	0	5	HR=1, cbmi=1
1603	1	0.570161121682603	0	3	1	1	1	0	2	2	1	0	0	1	1	1	4	HR=1, cbmi=2
1604	1	0.455587685216219	0	4	1	1	2	1	1	2	1	1	1	0	1	0	2	HR=1, cbmi=1
1605	1	7.85443417548719e-07	0	5	1	0	1	0	4	1	2	0	0	1	0	1	4	HR=1, cbmi=1
1606	1	0.187741806509827	0	4	2	1	1	1	2	3	2	1	1	0	1	0	3	HR=1, cbmi=2
1607	0	0.774221449926743	0	5	2	0	1	0	1	3	1	1	0	0	0	1	5	HR=1, cbmi=2
1608	0	13.8775164594701	1	5	1	1	1	0	3	3	2	1	0	1	1	0	3	HR=2, cbmi=1
1609	1	1.19164511582435	0	5	1	0	1	0	2	2	2	0	1	0	0	1	5	HR=1, cbmi=1
1610	1	12.3026939309083	1	4	2	1	1	1	2	2	2	1	0	1	1	0	2	HR=1, cbmi=2
1611	1	5.68725635049278	1	2	1	1	1	1	2	1	2	1	0	0	0	0	5	HR=1, cbmi=1
1612	0	15.2986704244749	1	1	2	0	1	1	3	2	2	1	0	0	1	0	5	HR=1, cbmi=1
1613	1	13.6222433803959	1	1	1	0	1	0	3	2	1	0	1	1	0	1	4	HR=1, cbmi=1
1614	0	0.297982315484965	0	3	1	1	1	0	3	2	2	0	1	1	1	0	5	HR=1, cbmi=1
1615	1	15.6017757845761	1	1	2	0	1	0	2	1	2	1	1	0	0	1	5	HR=1, cbmi=1
1616	1	0.157978251945882	0	5	1	0	1	1	1	1	2	1	1	1	0	0	2	HR=2, cbmi=1
1617	1	4.10889879068139	0	5	1	0	1	0	1	3	2	1	0	1	0	1	4	HR=1, cbmi=1
1618	1	4.54176757749156	1	2	2	1	3	1	2	3	1	1	0	1	1	0	3	HR=1, cbmi=1
1619	1	15.6217048988841	1	3	2	0	1	0	3	2	2	1	0	0	0	1	5	HR=1, cbmi=2
1620	1	10.5982028421147	1	4	2	0	1	0	3	1	2	1	0	0	1	0	4	HR=1, cbmi=1
1621	0	14.3264251973873	1	2	1	1	1	0	3	1	2	0	0	0	0	1	2	HR=2, cbmi=2
1622	0	8.23549979624851	1	4	2	0	1	1	2	1	2	1	0	1	1	1	4	HR=2, cbmi=2
1623	0	1.97255434304969	1	4	2	0	2	0	3	1	2	0	0	0	1	1	3	HR=2, cbmi=1
1624	0	0.00847215069927217	0	4	1	0	2	1	1	3	1	1	1	1	0	1	2	HR=2, cbmi=1
1625	0	0.00418336021254293	0	5	1	0	1	0	2	1	2	0	1	0	0	1	2	HR=2, cbmi=2
1626	1	0.256091998485941	1	4	3	0	1	1	3	2	2	1	1	0	1	1	3	HR=1, cbmi=1
1627	0	2.88906814509129	0	5	2	1	2	0	3	1	2	1	0	1	0	1	4	HR=1, cbmi=1
1628	1	10.4674505417028	1	5	2	0	1	1	1	2	2	1	0	1	1	0	3	HR=1, cbmi=1
1629	1	0.000135888672525899	0	3	2	1	1	0	3	1	2	0	0	1	0	1	3	HR=1, cbmi=1
1630	0	0.32389891612424	0	4	2	1	1	1	4	2	2	1	0	1	1	0	2	HR=2, cbmi=1
1631	1	8.42272297997265	1	1	2	1	1	0	1	1	1	0	0	0	0	1	3	HR=1, cbmi=2
1632	1	4.74022836618191	1	3	3	0	1	0	3	2	1	1	0	0	1	0	5	HR=1, cbmi=2
1633	1	4.45714597570784	1	2	1	0	1	1	3	2	1	0	0	0	0	1	2	HR=1, cbmi=1
1634	1	14.5640936468655	1	1	1	1	1	1	3	2	2	1	0	0	0	0	2	HR=1, cbmi=2
1635	1	10.6825074022806	1	4	1	0	1	1	1	2	1	0	0	1	0	1	2	HR=1, cbmi=2
1636	1	16.2433940976636	1	2	2	1	2	0	2	1	2	1	0	0	0	0	4	HR=1, cbmi=2
1637	1	0.03962363367792	0	3	2	0	2	0	2	2	2	0	0	1	0	1	5	HR=1, cbmi=1
1638	0	1.35356885651684e-05	0	5	1	0	2	1	3	1	2	1	0	0	1	0	5	HR=2, cbmi=1
1639	1	5.17721040308727	1	1	1	0	1	0	3	1	2	0	1	0	0	1	3	HR=1, cbmi=2
1640	1	7.49828224268039	1	3	1	0	1	1	4	1	2	1	0	1	1	0	5	HR=1, cbmi=1
1641	1	0.000468200976107392	0	3	1	0	1	1	4	1	2	1	1	0	1	1	3	HR=1, cbmi=2
1642	1	15.903748661804	1	4	2	0	1	0	2	3	2	1	0	0	1	0	3	HR=1, cbmi=1
1643	0	8.22223747786647	1	1	1	0	1	0	3	2	2	0	1	0	0	1	5	HR=1, cbmi=1
1644	1	0.014139468169685	0	2	1	1	1	0	3	1	1	1	0	1	1	0	5	HR=1, cbmi=2
1645	1	0.00245634683190032	0	5	2	1	1	1	2	2	2	0	0	1	0	1	5	HR=1, cbmi=2
1646	1	13.0254816711405	1	2	2	1	1	1	1	1	2	1	0	0	1	0	4	HR=1, cbmi=1
1647	0	0.365474150720848	0	3	2	0	1	0	3	1	1	0	0	0	0	1	3	HR=2, cbmi=2
1648	1	0.642870385207748	1	2	1	1	1	1	2	2	2	0	0	1	1	0	3	HR=1, cbmi=1
1649	1	0.00646533768853134	0	4	2	0	1	1	2	2	2	1	0	0	0	1	4	HR=1, cbmi=1
1650	1	2.41994353562865	0	4	2	0	1	1	3	1	2	1	0	0	1	0	2	HR=2, cbmi=1
1651	1	16.8179127523809	1	3	1	1	1	0	2	1	1	0	1	0	0	1	2	HR=1, cbmi=1
1652	1	2.43229796450567	1	2	2	1	1	1	3	2	3	0	1	0	1	0	2	HR=1, cbmi=1
1653	0	1.51854910023198	1	3	2	0	1	0	4	2	2	0	0	0	0	1	3	HR=1, cbmi=2
1654	1	10.7659786930019	1	4	1	1	1	1	1	2	1	1	1	0	1	0	5	HR=1, cbmi=1
1655	1	14.271551814893	1	3	2	1	1	1	2	2	2	0	0	1	0	1	4	HR=1, cbmi=2
1656	1	1.17005768072549	1	4	2	0	1	1	2	1	2	1	0	1	1	0	2	HR=1, cbmi=2
1657	0	5.18023684969258	0	3	2	0	2	1	3	1	2	0	0	1	0	1	5	HR=1, cbmi=2
1658	1	12.9470660549165	1	2	1	1	1	0	2	1	2	1	1	1	1	0	3	HR=1, cbmi=2
1659	1	12.5602300703365	1	4	2	0	1	1	3	2	2	0	1	0	0	1	3	HR=1, cbmi=2
1660	0	0.0212791212319604	0	2	1	0	1	1	4	1	2	0	0	0	1	0	1	HR=1, cbmi=1
1661	0	7.65535756460562	0	5	2	1	1	0	2	1	1	0	0	0	1	1	4	HR=2, cbmi=1
1662	1	10.401404785457	1	4	1	1	1	1	2	2	2	1	0	1	1	0	5	HR=1, cbmi=2
1663	1	5.72712813686137	1	4	1	0	1	1	4	2	2	0	1	0	0	1	4	HR=1, cbmi=1
1664	1	5.8482448756751	0	3	1	1	1	1	3	2	2	0	0	1	1	0	5	HR=1, cbmi=2
1665	0	11.8006758387012	1	3	2	0	1	0	2	1	1	0	1	0	0	1	4	HR=1, cbmi=1
1666	1	5.22475220406251	1	4	1	1	1	1	1	2	2	1	0	0	1	0	3	HR=1, cbmi=1
1667	1	0.264036554633314	1	5	1	1	1	1	3	1	2	1	1	1	0	1	4	HR=1, cbmi=2
1668	1	0.151163863162658	0	3	1	1	2	1	1	1	2	1	0	0	1	0	5	HR=2, cbmi=2
1669	1	5.04830186681776	0	4	2	0	1	1	2	3	2	0	0	0	0	1	5	HR=1, cbmi=2
1670	1	0.00186090380442106	0	3	1	1	1	1	1	2	2	1	1	0	1	0	5	HR=1, cbmi=2
1671	0	0.224211369491508	0	1	1	0	1	0	2	2	1	0	1	1	0	1	5	HR=2, cbmi=1
1672	0	12.1570512032265	1	3	1	0	1	0	2	3	2	1	1	1	1	0	1	HR=2, cbmi=2
1673	0	7.97927983441235e-05	0	5	1	0	2	0	2	1	2	0	1	1	0	1	4	HR=1, cbmi=1
1674	1	8.75163289164374	1	4	2	0	1	1	3	1	2	0	1	0	1	0	5	HR=1, cbmi=2
1675	0	8.15572373754927	1	3	2	0	1	1	2	1	2	0	0	1	1	1	4	HR=1, cbmi=2
1676	0	2.73619450896174	0	1	1	1	1	1	2	1	1	1	0	1	1	0	5	HR=1, cbmi=1
1677	1	0.0267118704733054	0	5	2	0	1	1	1	2	2	0	0	0	1	1	5	HR=1, cbmi=2
1678	1	5.7031387015902	1	2	1	0	1	1	3	2	2	0	1	0	0	0	5	HR=1, cbmi=2
1679	0	2.18335455257995	1	5	1	1	1	1	3	2	2	0	0	1	0	1	4	HR=1, cbmi=1
1680	1	0.101707641996071	0	4	2	1	1	1	3	2	2	1	0	0	1	0	4	HR=1, cbmi=2
1681	0	11.6297574432997	0	4	1	1	1	0	4	2	1	0	0	0	0	1	4	HR=1, cbmi=1
1682	1	10.5367642162956	0	2	2	0	1	1	3	3	1	1	0	1	1	0	1	HR=1, cbmi=1
1683	0	1.19009249271563	0	3	1	0	2	1	2	2	1	1	0	0	0	1	4	HR=2, cbmi=1
1684	1	0.218273622757899	0	2	2	0	1	0	3	1	2	1	1	0	1	0	2	HR=1, cbmi=2
1685	1	9.42322733255019	1	5	1	1	1	0	2	2	2	0	0	0	0	1	3	HR=1, cbmi=2
1686	1	6.36291822713767	1	4	2	0	1	1	3	2	2	1	1	0	1	0	5	HR=2, cbmi=2
1687	0	0.00875287196969009	0	5	1	1	1	1	1	1	2	0	1	0	1	1	3	HR=2, cbmi=1
1688	1	0.107959888151473	0	2	1	1	1	0	2	2	1	1	1	1	0	0	4	HR=1, cbmi=2
1689	0	3.9307352867939	1	4	1	0	1	0	3	1	1	0	1	0	0	1	4	HR=2, cbmi=2
1690	1	1.09548027561447	1	4	1	1	1	1	3	3	2	1	1	1	1	0	1	HR=1, cbmi=2
1691	1	0.0777101262888144	0	5	1	0	2	0	3	2	2	0	0	1	0	1	5	HR=1, cbmi=2
1692	1	7.76497844910389	1	3	1	1	1	1	2	2	2	0	1	0	1	0	5	HR=1, cbmi=1
1693	0	4.0601142784195	1	4	2	0	1	0	3	2	2	0	0	0	0	1	1	HR=1, cbmi=2
1694	1	1.49109116680357	1	2	1	0	1	0	2	3	2	1	1	1	0	0	2	HR=1, cbmi=1
1695	1	9.33524866967315e-08	0	2	2	0	1	0	3	1	2	0	0	1	0	1	3	HR=1, cbmi=1
1696	0	0.0824835697665451	0	3	1	0	1	1	2	3	2	1	1	0	1	0	5	HR=2, cbmi=1
1697	1	0.160320900072885	0	2	1	1	1	0	3	2	1	1	1	0	0	1	3	HR=1, cbmi=1
1698	0	3.51873173242017	0	4	2	0	1	0	3	3	2	1	1	1	1	0	2	HR=2, cbmi=2
1699	0	5.18481414939862e-05	0	3	1	1	1	1	2	1	2	1	0	0	0	1	1	HR=1, cbmi=2
1700	0	0.428224255548602	0	4	2	0	1	1	4	1	2	1	1	0	1	0	5	HR=1, cbmi=1
1701	0	7.22912056971242e-08	0	5	1	0	1	1	3	1	2	0	0	1	0	1	3	HR=2, cbmi=1
1702	0	2.40913658536775	1	2	2	0	1	1	1	1	2	1	0	1	1	0	3	HR=2, cbmi=1
1703	1	6.29072622037297	1	2	1	0	1	1	2	2	2	0	0	0	0	1	3	HR=1, cbmi=1
1704	1	0.0119189082115082	0	3	2	0	1	1	3	2	1	1	1	1	0	0	5	HR=1, cbmi=1
1705	0	13.8737547704963	1	5	2	1	1	0	2	1	2	0	1	0	0	1	4	HR=2, cbmi=2
1706	1	1.2612872388143	0	3	1	0	1	1	3	1	2	0	0	0	1	0	5	HR=1, cbmi=2
1707	1	8.38293919524271	1	4	2	1	2	0	1	3	2	1	1	0	0	1	2	HR=1, cbmi=1
1708	1	5.92218562427722	0	5	2	1	1	1	1	1	2	0	0	1	1	0	5	HR=1, cbmi=1
1709	0	1.15563038565079	1	3	1	1	1	0	3	2	2	0	0	0	0	1	5	HR=1, cbmi=2
1710	1	0.206463267927688	0	4	2	1	1	1	2	1	2	1	1	1	0	0	3	HR=1, cbmi=1
1711	0	5.01163745104216	0	2	2	1	1	1	3	2	2	1	0	0	1	1	2	HR=2, cbmi=2
1712	0	0.20367813123532	0	4	2	1	1	0	2	2	2	1	0	1	1	0	2	HR=1, cbmi=1
1713	1	3.81175113908458	1	3	2	1	1	1	3	1	2	0	1	1	0	1	5	HR=1, cbmi=1
1714	0	15.3194456666813	1	3	2	1	2	0	3	1	1	1	1	0	1	0	3	HR=1, cbmi=1
1715	1	3.09798085997794	1	2	1	0	1	1	3	3	2	0	1	1	1	1	4	HR=1, cbmi=2
1716	0	1.49356285094732	0	2	1	1	1	1	2	1	2	1	0	0	1	0	4	HR=2, cbmi=2
1717	1	9.5398409644931	0	3	2	0	1	0	1	1	2	1	1	1	0	1	3	HR=1, cbmi=2
1718	1	0.387781789023124	0	4	1	1	2	1	3	2	1	1	1	1	1	0	2	HR=1, cbmi=2
1719	1	15.85055514809	1	3	3	0	1	0	4	2	2	0	1	1	1	1	1	HR=1, cbmi=2
1720	1	0.000898953398056254	0	5	1	1	1	1	2	1	2	0	1	0	1	0	5	HR=1, cbmi=2
1721	1	13.1033254692169	1	4	1	1	1	0	1	1	1	1	1	1	0	1	5	HR=1, cbmi=1
1722	1	0.365649167136588	0	5	2	0	2	1	4	3	1	0	1	0	1	0	5	HR=1, cbmi=1
1723	1	10.0111630156732	1	5	1	1	1	0	2	2	3	1	1	0	0	1	5	HR=1, cbmi=1
1724	1	14.7296023044646	1	2	1	0	1	1	3	2	2	1	0	1	1	0	2	HR=1, cbmi=1
1725	1	9.38013073399053	1	4	2	0	1	0	2	1	2	0	0	1	0	1	2	HR=1, cbmi=1
1726	0	0.526511206661271	0	4	1	0	1	0	3	1	1	1	1	1	0	0	5	HR=1, cbmi=2
1727	0	0.0788533180416447	0	4	1	1	1	0	1	2	2	0	0	0	0	1	1	HR=1, cbmi=1
1728	1	15.217444106628	1	2	1	1	1	1	3	2	2	1	1	0	1	0	4	HR=1, cbmi=1
1729	1	0.00355208027565316	0	4	1	1	2	0	2	2	2	1	0	0	0	1	4	HR=1, cbmi=1
1730	0	0.229515359406263	0	3	1	1	1	1	2	1	2	0	1	1	1	0	1	HR=1, cbmi=1
1731	1	6.07567393551328	0	5	1	0	1	0	1	1	2	0	1	0	0	1	4	HR=1, cbmi=1
1732	0	12.6281636778069	1	3	3	0	2	1	3	3	1	1	1	0	1	0	4	HR=2, cbmi=2
1733	1	8.29482265552371	1	1	1	1	1	0	3	2	2	0	1	1	0	1	3	HR=1, cbmi=1
1734	1	0.0528408621004865	0	5	1	1	1	0	1	1	2	1	0	1	1	0	5	HR=1, cbmi=2
1735	0	12.4434864011321	1	2	1	0	1	0	2	1	2	0	0	0	1	1	1	HR=1, cbmi=2
1736	0	1.99122150341844	0	5	2	1	2	0	3	2	2	1	1	1	1	0	4	HR=1, cbmi=1
1737	1	0.000786181531475701	0	2	1	0	2	0	1	2	2	0	1	0	0	1	5	HR=2, cbmi=1
1738	1	9.40429429071825	1	4	2	0	1	1	3	2	2	1	1	1	1	0	1	HR=1, cbmi=2
1739	1	1.3254986876437	1	3	2	0	1	1	2	1	1	1	0	0	0	1	3	HR=1, cbmi=2
1740	0	7.58461301700436	1	4	1	1	1	1	3	2	2	1	1	1	0	0	4	HR=1, cbmi=2
1741	1	15.5430087813656	1	4	2	0	1	0	1	2	1	0	1	1	0	1	5	HR=1, cbmi=2
1742	1	8.52159075060123	1	5	1	0	1	0	3	2	2	1	0	1	1	0	2	HR=1, cbmi=1
1743	1	10.6084592995255	1	3	1	0	1	0	3	1	2	1	0	1	0	1	4	HR=1, cbmi=1
1744	0	0.00491114140498045	0	2	1	1	1	1	3	1	1	1	0	1	1	0	2	HR=1, cbmi=1
1745	1	0.0106596715154543	0	4	1	0	1	1	3	3	1	1	1	0	0	1	2	HR=1, cbmi=1
1746	1	5.10447983676699	0	3	1	1	1	0	3	1	2	1	0	1	1	0	3	HR=1, cbmi=1
1747	1	2.7034470863534e-05	0	2	1	1	1	0	3	1	2	1	0	1	0	1	1	HR=1, cbmi=1
1748	1	0.179739480785406	0	3	2	0	1	0	1	3	2	1	1	1	1	0	1	HR=1, cbmi=1
1749	1	0.000717391334276415	0	5	2	0	2	1	1	1	2	0	1	0	0	1	5	HR=1, cbmi=2
1750	0	0.0308250580639766	0	3	2	1	1	1	2	1	2	1	0	1	1	0	4	HR=1, cbmi=2
1751	1	1.2900750658887	1	3	2	1	1	0	3	2	2	0	0	1	0	1	5	HR=1, cbmi=1
1752	1	0.00378565421744657	0	5	2	0	1	1	4	3	1	1	0	1	1	1	4	HR=1, cbmi=1
1753	1	1.21481968841635	0	1	1	1	1	0	1	3	2	0	1	0	1	1	2	HR=1, cbmi=1
1754	1	16.0670591524002	1	3	1	1	1	1	3	2	2	0	1	0	0	0	5	HR=2, cbmi=2
1755	0	10.7797118240793	1	2	2	1	1	0	2	2	2	0	1	1	0	1	5	HR=1, cbmi=2
1756	0	12.1196468453031	1	2	1	1	1	0	4	1	2	1	0	0	1	0	3	HR=1, cbmi=1
1757	0	0.0189098704196343	0	5	2	1	1	1	2	2	2	0	0	0	0	1	3	HR=2, cbmi=2
1758	1	0.430613763530952	0	4	1	1	1	1	1	2	2	1	1	0	1	0	2	HR=1, cbmi=2
1759	0	12.2447385897976	0	3	2	1	1	1	1	1	2	0	1	1	0	1	5	HR=1, cbmi=1
1760	1	0.280736019228524	0	4	2	1	1	1	2	1	2	1	0	0	1	0	5	HR=1, cbmi=1
1761	1	7.37510135575347	1	5	1	0	2	0	4	1	1	1	1	0	0	1	3	HR=1, cbmi=2
1762	0	13.4990635738462	1	2	1	1	1	0	3	2	2	1	1	0	1	0	4	HR=1, cbmi=1
1763	0	0.00384775847868293	0	2	2	1	1	0	2	1	2	0	1	0	1	1	5	HR=1, cbmi=2
1764	1	7.16593695132588	1	4	2	1	1	0	2	2	2	1	1	0	1	0	3	HR=1, cbmi=1
1765	1	8.23015712247854	1	1	1	0	1	0	2	1	1	1	1	0	1	1	4	HR=1, cbmi=2
1766	1	3.47213122370015	1	3	1	1	1	1	2	1	2	1	1	0	1	0	5	HR=1, cbmi=2
1767	1	3.23101767900051	1	3	1	1	1	0	3	2	2	0	1	0	1	1	3	HR=1, cbmi=2
1768	1	9.63581333104735	1	5	1	1	1	1	1	2	2	1	1	0	1	0	4	HR=1, cbmi=1
1769	1	9.37075688536209e-05	0	2	1	0	1	0	2	2	2	0	0	1	0	1	1	HR=1, cbmi=2
1770	1	12.902543904455	1	3	1	0	1	1	1	2	1	0	1	0	0	0	3	HR=1, cbmi=1
1771	1	8.83433687486295	1	5	1	1	1	0	2	3	2	1	1	0	0	1	5	HR=1, cbmi=2
1772	1	5.75691668297796	0	3	2	1	1	1	3	1	1	0	0	1	1	0	4	HR=1, cbmi=1
1773	1	8.97907542499406	1	2	1	1	1	1	1	1	2	1	0	0	1	1	5	HR=1, cbmi=2
1774	1	14.1479438135844	1	2	2	0	1	1	1	3	2	1	0	1	1	0	1	HR=1, cbmi=2
1775	1	0.130440032553489	0	3	1	1	1	0	2	1	2	1	0	0	0	1	3	HR=1, cbmi=2
1776	0	2.61768631428643	0	3	2	1	1	1	4	2	2	0	0	0	1	1	3	HR=2, cbmi=1
1777	0	16.5843426099303	1	3	2	1	1	0	3	1	1	0	0	1	0	1	4	HR=2, cbmi=1
1778	1	13.4898326144594	1	2	1	0	1	1	2	1	1	1	0	0	0	0	5	HR=1, cbmi=1
1779	0	11.4821401455624	1	5	2	1	1	0	3	2	2	1	1	0	1	1	3	HR=2, cbmi=1
1780	1	2.04109871332147	1	2	2	1	1	0	1	3	2	1	0	1	1	0	1	HR=1, cbmi=1
1781	1	2.02927650639815	1	4	1	1	1	1	3	1	2	0	0	0	0	1	4	HR=1, cbmi=1
1782	1	4.2751741051239	1	3	1	0	1	1	2	2	2	1	0	1	1	0	2	HR=1, cbmi=2
1783	1	11.1249743181039	1	5	1	0	1	0	3	2	2	1	1	1	0	1	4	HR=1, cbmi=1
1784	1	2.06375289658648	1	3	2	0	1	1	4	2	2	1	1	1	1	1	4	HR=1, cbmi=1
1785	1	1.36990794003124	0	1	2	0	1	0	1	3	2	0	1	1	0	1	4	HR=1, cbmi=1
1786	0	0.0137418323180893	0	2	1	1	1	1	3	1	2	1	0	1	0	0	5	HR=2, cbmi=2
1787	1	12.0212654762316	1	4	2	0	2	0	4	2	2	1	0	1	0	1	4	HR=1, cbmi=1
1788	0	14.0909000474617	1	5	1	1	1	1	3	2	2	1	1	1	1	0	5	HR=2, cbmi=2
1789	1	11.5961667759593	1	2	1	1	1	0	1	1	2	0	1	1	0	1	2	HR=1, cbmi=1
1790	0	10.8541286065566	1	3	1	0	1	1	3	2	2	1	0	1	1	0	3	HR=2, cbmi=1
1791	1	5.77559692116911	1	3	2	0	1	0	2	3	1	0	1	0	0	1	4	HR=1, cbmi=1
1792	1	11.6687690078627	1	2	1	0	1	1	3	2	2	1	0	1	1	0	5	HR=1, cbmi=2
1793	1	10.9341738441967	1	5	1	0	1	1	3	2	2	1	1	0	0	1	5	HR=1, cbmi=1
1794	0	12.3634618910208	1	4	2	0	1	1	2	1	1	1	1	0	1	0	4	HR=1, cbmi=1
1795	1	5.9487581973366	1	4	2	1	1	0	3	2	1	0	1	0	0	0	5	HR=1, cbmi=1
1796	1	10.0225277672926	1	5	2	1	2	1	2	2	2	0	0	0	1	0	4	HR=1, cbmi=2
1797	1	12.5478056454137	1	5	2	0	1	1	2	2	2	1	0	1	0	1	4	HR=1, cbmi=2
1798	0	14.9176946850881	1	4	1	0	1	0	3	2	2	1	0	0	1	0	5	HR=2, cbmi=2
1799	0	3.9455012935824	0	2	2	1	1	0	2	1	2	0	1	0	1	1	4	HR=2, cbmi=2
1800	1	7.03398853185577	1	5	2	1	1	1	2	2	2	1	1	1	1	0	4	HR=1, cbmi=2
1801	0	11.6968014741322	1	1	2	0	1	1	3	3	1	1	1	0	0	1	5	HR=2, cbmi=2
1802	0	1.32716425812886	0	4	1	1	1	1	3	1	1	1	0	1	0	0	5	HR=2, cbmi=2
1803	0	14.8793990237823	1	5	2	0	1	1	3	1	2	0	0	0	0	1	5	HR=2, cbmi=2
1804	1	0.114240494919649	0	5	1	1	1	1	4	1	2	0	1	0	0	0	4	HR=1, cbmi=2
1805	0	0.00301011148792616	0	4	1	0	1	0	1	2	3	0	0	1	0	1	5	HR=1, cbmi=2
1806	0	12.3042655105293	1	3	1	0	2	0	1	2	2	0	0	0	0	0	5	HR=1, cbmi=2
1807	1	0.265362240389921	1	3	1	1	1	0	2	1	2	0	1	1	0	1	5	HR=1, cbmi=1
1808	0	0.0602118001761182	0	4	2	1	1	0	3	2	2	1	0	1	1	0	3	HR=2, cbmi=1
1809	1	15.5273187492064	1	3	2	1	1	1	4	1	2	0	0	0	0	1	5	HR=1, cbmi=2
1810	0	0.0750334917062957	0	2	2	1	1	0	3	1	2	1	0	1	1	0	5	HR=2, cbmi=2
1811	1	0.0108796854110681	0	2	1	1	1	0	2	1	1	1	0	1	0	1	5	HR=1, cbmi=2
1812	1	10.4529083927038	1	3	1	1	1	1	4	2	1	0	1	1	1	0	5	HR=1, cbmi=2
1813	1	1.89790984847513	1	4	1	1	1	0	2	1	1	0	0	0	0	1	4	HR=1, cbmi=2
1814	1	4.29383336472067	0	2	1	1	1	1	3	2	1	0	1	1	1	0	5	HR=2, cbmi=1
1815	0	16.9529523865544	1	5	1	1	1	0	4	2	2	0	0	1	1	1	2	HR=2, cbmi=2
1816	1	1.54882956776959	0	4	2	0	1	0	3	2	1	1	1	0	1	0	4	HR=1, cbmi=1
1817	0	1.73730963156032	1	5	1	1	1	0	3	1	2	0	1	0	0	1	2	HR=1, cbmi=1
1818	1	13.2827331645541	1	5	3	1	1	1	3	2	1	1	0	0	1	0	3	HR=1, cbmi=1
1819	1	16.9534932901978	1	3	1	0	1	0	4	1	1	0	1	1	1	1	4	HR=1, cbmi=1
1820	0	5.85703695908053	0	4	3	1	1	0	2	3	2	1	0	0	1	0	4	HR=1, cbmi=1
1821	0	2.93657043869086	1	5	2	1	1	0	1	2	1	0	1	1	0	1	5	HR=2, cbmi=2
1822	1	4.31531117714657	1	3	2	0	1	1	1	2	2	1	1	0	1	0	5	HR=1, cbmi=2
1823	1	0.0763921640639153	0	5	1	1	1	0	3	1	2	1	0	0	0	1	1	HR=1, cbmi=1
1824	0	9.99235418972564	1	4	3	1	1	1	4	1	2	1	1	1	1	0	2	HR=2, cbmi=1
1825	0	15.0103865478599	1	1	1	0	1	1	1	1	2	0	1	0	0	1	5	HR=2, cbmi=1
1826	0	8.11777437840616	1	2	1	1	1	1	1	1	1	1	1	0	1	0	3	HR=1, cbmi=2
1827	1	8.16677639371445	1	1	2	1	1	1	3	2	2	0	1	0	0	1	1	HR=1, cbmi=2
1828	1	4.91086599409178	0	4	1	0	1	1	3	2	2	1	1	0	0	0	3	HR=1, cbmi=2
1829	1	15.5512110526689	1	2	1	0	1	0	3	2	2	1	0	0	0	1	4	HR=1, cbmi=1
1830	1	12.1961556703071	1	2	2	0	2	0	3	1	2	1	1	1	0	0	3	HR=1, cbmi=1
1831	1	0.00111904309921095	0	3	2	1	2	0	4	1	2	1	0	1	0	1	5	HR=1, cbmi=1
1832	0	13.830929688421	1	5	2	0	1	1	1	2	1	1	1	0	0	0	3	HR=2, cbmi=1
1833	0	15.3924026355472	1	3	2	0	1	0	3	1	2	0	0	1	0	1	5	HR=1, cbmi=2
1834	1	9.63033486367739	1	4	2	0	1	1	1	2	2	1	1	0	1	0	2	HR=1, cbmi=1
1835	0	3.74230391887475	0	4	1	1	1	0	2	2	2	0	1	0	0	1	2	HR=1, cbmi=1
1836	0	0.0426412249301057	0	4	2	0	2	1	3	2	2	0	0	1	1	0	3	HR=2, cbmi=2
1837	0	3.33205786819995	0	4	2	0	2	1	2	1	2	1	0	1	0	1	4	HR=2, cbmi=2
1838	1	0.536880916968267	1	2	2	1	1	1	3	1	2	1	1	0	1	0	3	HR=1, cbmi=1
1839	0	0.000245134878160681	0	3	2	0	1	1	2	2	1	1	1	0	0	1	4	HR=2, cbmi=2
1840	1	0.00172388826680757	0	5	2	0	1	1	2	3	1	1	1	0	1	0	5	HR=1, cbmi=1
1841	1	7.62043237505681	1	2	3	0	1	0	3	1	2	1	1	1	0	1	2	HR=1, cbmi=1
1842	1	6.60944148399844	1	3	1	1	2	0	2	1	2	1	1	1	1	0	2	HR=1, cbmi=1
1843	0	7.15641524081081	1	3	1	0	1	1	2	2	2	0	0	1	1	1	4	HR=1, cbmi=2
1844	1	0.00108706032509222	0	5	2	1	1	1	2	3	2	1	1	0	1	0	1	HR=1, cbmi=1
1845	0	1.82163029916901	1	2	1	1	2	0	2	2	2	0	1	0	0	1	4	HR=1, cbmi=1
1846	1	0.070579112738318	0	3	2	1	1	1	3	2	1	1	0	1	1	0	4	HR=1, cbmi=1
1847	1	2.16297009202152	0	5	1	0	1	0	3	1	2	0	0	1	0	1	4	HR=1, cbmi=2
1848	0	10.2684718515831	1	3	2	0	1	1	1	2	2	0	1	0	1	0	1	HR=1, cbmi=1
1849	1	10.3859542474002	1	3	1	1	1	1	2	2	2	0	0	1	0	1	2	HR=1, cbmi=2
1850	0	3.01955034240503	1	3	1	1	1	0	1	1	2	1	1	0	0	0	5	HR=1, cbmi=1
1851	1	3.14695344973831	1	3	1	0	1	0	3	1	1	1	0	1	1	1	1	HR=1, cbmi=1
1852	0	1.11390830781423	0	4	1	1	1	0	1	3	2	1	0	1	1	0	4	HR=2, cbmi=2
1853	1	0.0432293804633835	0	2	2	0	1	1	1	1	2	0	0	1	1	1	4	HR=1, cbmi=1
1854	1	1.06113731424278	0	4	1	1	1	1	4	3	2	0	0	1	0	0	5	HR=1, cbmi=1
1855	1	11.3647007369743	1	2	2	0	2	0	3	2	2	0	1	0	0	1	3	HR=1, cbmi=2
1856	1	0.0985481664271565	0	4	2	0	1	1	2	2	2	1	0	1	1	0	3	HR=1, cbmi=2
1857	1	0.0833265703866669	0	3	1	0	1	0	4	2	2	0	1	1	0	1	4	HR=1, cbmi=2
1858	1	13.2055923306389	1	3	1	0	2	1	4	2	1	1	1	1	1	0	2	HR=1, cbmi=2
1859	1	0.000106915487527874	0	3	1	1	1	0	1	2	1	0	0	0	0	1	4	HR=1, cbmi=2
1860	1	3.16653408541461	1	4	1	0	1	1	2	2	2	1	0	1	1	1	2	HR=1, cbmi=1
1861	0	0.382252852687612	1	3	2	1	1	0	4	1	2	1	0	0	1	1	1	HR=1, cbmi=1
1862	1	6.0220310995293	0	3	1	0	1	1	2	2	1	1	0	0	1	0	3	HR=1, cbmi=2
1863	0	1.38413558043842	0	3	2	1	1	0	3	1	2	0	0	1	1	1	5	HR=2, cbmi=1
1864	1	16.3262507126535	1	1	1	0	1	0	4	3	2	1	1	0	1	0	4	HR=1, cbmi=2
1865	1	0.00958025000701479	0	3	1	0	1	1	1	1	1	0	1	0	0	1	4	HR=1, cbmi=1
1866	0	12.6626483220775	1	2	2	1	1	1	2	1	2	1	0	1	1	0	5	HR=2, cbmi=1
1867	1	7.76945164704076	1	5	1	0	2	0	1	2	2	0	1	1	0	1	5	HR=1, cbmi=2
1868	1	6.18758754518646e-05	0	5	1	1	1	0	3	2	1	1	0	1	1	0	4	HR=1, cbmi=2
1869	1	6.80029571747808	1	4	1	0	1	0	2	2	2	0	0	1	0	1	5	HR=1, cbmi=1
1870	1	8.96577592199105	1	3	2	0	2	1	4	1	2	0	0	1	1	0	4	HR=1, cbmi=1
1871	0	8.01085018853371	0	3	1	0	1	1	2	2	2	0	1	0	0	1	5	HR=1, cbmi=1
1872	0	0.353934746456472	1	4	2	0	1	1	1	2	2	1	1	1	1	0	4	HR=2, cbmi=1
1873	0	2.58720276926009	0	3	1	1	1	0	3	1	2	0	1	1	1	1	4	HR=2, cbmi=2
1874	0	0.472126846998694	0	5	1	1	1	0	2	1	1	0	1	1	1	0	1	HR=2, cbmi=1
1875	1	2.56709111772211	0	5	1	0	1	0	3	2	2	0	0	0	1	1	2	HR=1, cbmi=1
1876	1	7.94435261517623	0	2	1	0	1	1	2	2	1	1	1	0	1	0	5	HR=1, cbmi=2
1877	0	16.2266928363175	1	5	1	0	1	0	4	3	1	0	0	1	0	1	4	HR=1, cbmi=1
1878	1	1.53351139026866	1	4	1	0	1	0	2	1	1	1	1	1	0	0	5	HR=1, cbmi=2
1879	0	0.000450215645226009	0	3	2	1	1	0	3	2	2	0	0	1	0	0	5	HR=1, cbmi=2
1880	0	12.3101405824272	1	4	1	1	1	0	1	2	2	1	0	0	0	0	1	HR=2, cbmi=1
1881	1	0.454997136453877	0	4	1	0	1	0	3	3	1	0	0	0	0	1	4	HR=1, cbmi=1
1882	1	0.000331250210951441	0	5	2	1	1	1	3	1	2	1	0	1	0	0	1	HR=1, cbmi=1
1883	0	13.5582600211247	1	5	2	1	1	0	1	1	1	0	1	1	0	1	5	HR=2, cbmi=2
1884	1	11.6835316598963	1	5	1	1	1	1	3	1	2	1	0	0	1	0	1	HR=1, cbmi=2
1885	0	11.8693644845167	1	3	1	0	1	0	3	1	2	0	0	1	1	1	4	HR=1, cbmi=2
1886	0	4.15006693405519	0	3	2	1	1	1	3	1	2	1	1	0	1	0	5	HR=2, cbmi=1
1887	1	16.3020357221109	1	3	1	1	1	1	1	1	2	0	0	0	0	1	2	HR=1, cbmi=2
1888	0	0.132226249154864	0	3	1	0	3	1	2	1	1	0	0	1	1	0	3	HR=2, cbmi=2
1889	0	0.127693498332053	1	3	1	1	1	0	3	1	2	0	1	1	0	1	5	HR=1, cbmi=2
1890	1	0.000585922891545682	0	3	2	1	1	1	3	1	1	1	1	0	1	0	5	HR=1, cbmi=1
1891	0	3.85984316660487	0	3	1	0	1	0	3	1	2	0	1	1	0	1	2	HR=1, cbmi=2
1892	1	0.0927907119129178	0	5	1	0	2	0	1	2	2	1	1	1	1	0	2	HR=1, cbmi=2
1893	1	9.41196704751882	1	5	1	1	1	0	3	1	1	0	1	1	0	1	5	HR=2, cbmi=1
1894	0	12.4215954317215	1	4	1	0	1	1	2	2	2	1	0	0	0	0	2	HR=1, cbmi=1
1895	1	16.7288785048592	1	5	1	0	1	1	3	2	2	0	0	0	0	1	5	HR=1, cbmi=1
1896	1	14.2094543307381	1	5	1	1	1	0	4	1	1	1	1	1	1	0	4	HR=1, cbmi=2
1897	1	7.36738602030291	1	2	2	1	1	0	2	2	2	0	1	1	0	1	2	HR=1, cbmi=2
1898	1	7.12677283587644	0	3	2	0	1	1	2	3	2	1	0	0	1	1	2	HR=1, cbmi=1
1899	1	4.34069035079563	1	2	1	0	1	1	2	2	2	0	1	0	0	1	5	HR=1, cbmi=1
1900	0	0.00386954131800177	0	4	2	0	1	1	1	2	2	1	0	0	1	0	2	HR=1, cbmi=1
1901	1	2.54914965572148	1	5	1	0	1	0	1	1	2	0	1	1	1	1	5	HR=1, cbmi=1
1902	1	0.295335814718385	0	5	1	1	1	1	2	2	2	1	0	0	1	0	5	HR=1, cbmi=2
1903	1	1.41596092282687	1	4	1	0	1	1	3	1	1	1	0	1	0	1	4	HR=1, cbmi=2
1904	0	0.00257429098913928	0	5	2	1	1	1	2	2	2	1	1	0	1	0	4	HR=2, cbmi=1
1905	1	0.747615883558876	0	3	2	1	1	1	3	2	2	0	0	1	0	1	4	HR=1, cbmi=2
1906	0	1.27787030630674	0	1	1	1	1	0	2	2	2	1	0	0	0	0	4	HR=2, cbmi=1
1907	1	12.6628340133923	1	4	1	1	2	0	3	2	2	0	1	1	0	1	1	HR=1, cbmi=1
1908	1	0.689989381037248	0	2	2	1	1	1	2	2	1	1	0	0	1	0	3	HR=1, cbmi=1
1909	1	0.0279070650496526	0	3	1	1	1	1	4	1	1	1	0	1	1	1	5	HR=1, cbmi=1
1910	0	0.0730040069718364	0	4	2	1	1	1	2	3	1	1	1	0	1	0	5	HR=2, cbmi=2
1911	1	12.1291743994138	0	4	3	1	1	0	2	2	2	1	1	1	1	1	5	HR=1, cbmi=1
1912	0	0.559657334939611	0	3	2	1	1	1	2	1	1	1	0	1	1	0	4	HR=1, cbmi=2
1913	1	7.31799613896603	0	2	1	0	1	0	1	1	2	0	0	0	0	1	5	HR=1, cbmi=2
1914	1	2.30219257435403	1	2	2	1	2	1	1	2	1	1	1	0	0	1	5	HR=1, cbmi=2
1915	1	8.68444988707867	1	5	1	0	3	1	1	2	2	0	1	0	1	1	5	HR=1, cbmi=1
1916	1	0.0175682131214921	0	2	1	1	2	1	2	2	2	1	0	0	1	0	4	HR=1, cbmi=2
1917	1	7.59671410269202	1	5	1	0	2	1	2	3	2	1	1	1	0	1	5	HR=1, cbmi=1
1918	0	16.2044033019854	1	5	2	0	1	1	1	2	2	1	1	1	0	0	4	HR=1, cbmi=2
1919	0	0.369096543653921	0	4	2	0	1	1	2	3	2	0	0	0	0	1	5	HR=2, cbmi=1
1920	0	0.403425325098593	0	3	2	0	1	0	3	2	2	0	1	0	1	0	4	HR=2, cbmi=2
1921	0	0.000273620080026635	0	3	1	1	1	1	2	3	1	0	1	1	0	1	4	HR=2, cbmi=1
1922	1	16.8245635469375	1	5	1	1	1	0	4	1	2	1	0	0	0	0	5	HR=1, cbmi=1
1923	0	0.779711933774881	0	3	2	0	1	1	4	2	1	1	0	0	0	1	2	HR=1, cbmi=2
1924	0	2.9947781537453	0	4	1	0	1	1	2	2	2	1	1	0	1	0	5	HR=1, cbmi=1
1925	1	6.27643992042369	1	4	1	1	1	0	1	2	2	1	0	0	0	1	3	HR=1, cbmi=1
1926	1	15.2847016297235	1	5	2	1	1	1	3	2	2	1	1	0	1	0	5	HR=1, cbmi=1
1927	1	9.55565274272718	0	3	1	1	1	0	2	3	2	0	1	0	0	1	2	HR=1, cbmi=2
1928	0	1.31357783245491	1	3	2	0	1	1	3	2	2	0	1	0	0	0	3	HR=2, cbmi=2
1929	1	10.1901409094358	1	3	1	1	2	0	3	2	2	0	1	0	0	1	4	HR=1, cbmi=1
1930	1	0.289704581875308	1	4	2	0	1	1	2	1	1	1	1	0	1	0	3	HR=1, cbmi=1
1931	1	9.68082578421011	1	2	1	1	1	0	4	2	1	0	1	1	0	1	3	HR=1, cbmi=1
1932	1	11.0289100911078	1	4	1	0	2	0	3	2	2	1	0	1	1	0	5	HR=1, cbmi=1
1933	0	4.22771540154132	0	5	1	0	2	0	2	3	1	0	1	1	0	1	4	HR=1, cbmi=2
1934	1	8.67030536012645	1	1	2	1	1	0	2	1	2	1	0	1	1	0	1	HR=1, cbmi=1
1935	1	1.86349405762949	1	4	1	0	1	1	2	1	2	1	0	0	1	1	4	HR=1, cbmi=2
1936	1	7.5756685854529	1	5	1	0	1	1	1	2	3	1	1	1	1	0	5	HR=1, cbmi=2
1937	1	0.110752535021103	0	5	1	0	1	0	4	2	1	1	0	1	0	1	4	HR=1, cbmi=1
1938	0	0.149753140521505	0	3	1	0	1	1	3	2	2	0	1	0	1	0	1	HR=2, cbmi=1
1939	1	0.0117842287498089	0	4	2	1	1	1	3	2	1	0	0	1	0	1	3	HR=1, cbmi=1
1940	0	11.2124276122585	1	2	1	0	1	1	4	1	2	1	1	1	1	0	5	HR=2, cbmi=2
1941	0	6.02229219766157	1	5	1	0	1	0	2	2	2	0	0	1	0	1	3	HR=1, cbmi=1
1942	1	9.38654312267932	1	4	2	1	1	0	3	2	2	1	1	0	1	0	3	HR=2, cbmi=1
1943	1	0.00442194608536642	0	3	1	1	2	0	2	1	2	0	1	0	0	1	4	HR=1, cbmi=2
1944	1	15.2222668360733	1	2	2	1	1	1	3	1	2	1	0	0	1	0	4	HR=1, cbmi=1
1945	1	3.0226087568548	1	3	1	0	1	0	3	3	2	1	0	0	0	1	5	HR=1, cbmi=1
1946	0	0.00138789847863115	0	5	2	0	1	0	2	3	2	0	0	1	0	0	2	HR=1, cbmi=1
1947	1	0.397492927696439	0	3	1	1	1	0	2	2	2	0	0	1	1	1	4	HR=1, cbmi=1
1948	0	0.125201571083898	0	5	1	0	1	1	2	1	2	1	0	0	1	0	3	HR=2, cbmi=1
1949	1	15.2669793568654	1	3	2	1	1	0	2	2	2	0	0	1	0	1	5	HR=1, cbmi=1
1950	0	0.000300527117035434	0	3	1	1	1	1	2	1	1	1	1	1	1	0	4	HR=1, cbmi=2
1951	0	2.59148938911636	1	3	1	1	1	0	2	3	2	0	1	1	0	1	2	HR=2, cbmi=2
1952	1	0.00411103867548701	0	3	1	1	1	1	3	2	3	1	1	0	1	0	3	HR=1, cbmi=1
1953	1	12.9827177894906	1	1	2	0	1	0	3	2	1	0	0	1	0	1	4	HR=1, cbmi=1
1954	1	0.619717975802996	0	3	1	1	1	1	2	1	2	1	1	0	1	0	5	HR=1, cbmi=2
1955	0	0.344272353789416	0	4	1	1	1	0	2	2	2	0	0	0	0	1	5	HR=1, cbmi=1
1956	1	1.8048487048985	1	4	1	0	2	1	3	2	2	0	1	1	1	1	3	HR=1, cbmi=1
1957	1	0.602171051292606	0	4	2	0	1	0	2	2	2	1	0	0	1	1	5	HR=1, cbmi=1
1958	1	0.0225354880243987	0	3	1	0	1	1	3	1	2	1	1	1	1	0	4	HR=1, cbmi=2
1959	1	0.0411358179435008	0	5	1	0	1	0	1	1	1	0	0	0	0	1	4	HR=1, cbmi=1
1960	1	9.75397341412632	1	2	2	0	1	1	2	1	1	1	1	0	1	0	2	HR=1, cbmi=2
1961	0	2.39023529326526	0	3	2	1	1	1	4	3	2	0	0	0	1	1	2	HR=1, cbmi=1
1962	1	1.53114441197667	0	2	1	0	1	1	4	2	2	1	1	0	1	0	1	HR=1, cbmi=1
1963	0	0.320418630729703	0	4	2	1	1	0	3	1	2	0	1	1	0	1	5	HR=1, cbmi=2
1964	1	6.01823481139597	1	3	1	0	1	1	1	2	1	1	1	0	1	0	5	HR=1, cbmi=1
1965	1	0.000771369896333198	0	3	2	0	1	1	3	3	2	0	1	0	0	1	4	HR=1, cbmi=2
1966	1	15.5709861483948	1	3	2	1	1	0	4	3	2	1	1	0	1	0	5	HR=1, cbmi=1
1967	1	0.0010021029443224	0	3	2	1	1	0	1	1	2	1	0	1	0	1	3	HR=1, cbmi=2
1968	0	0.118333339829329	0	2	2	1	1	0	3	1	2	1	1	0	1	0	2	HR=1, cbmi=1
1969	0	2.02068036981238	0	5	2	1	1	0	3	1	2	1	1	0	0	1	2	HR=1, cbmi=1
1970	1	0.00254383004431147	0	4	1	0	1	1	3	2	2	1	0	0	0	0	5	HR=1, cbmi=1
1971	1	0.0177026879101317	0	3	1	0	1	0	2	2	1	0	1	1	0	1	4	HR=1, cbmi=2
1972	0	2.05467205070918	1	5	1	1	1	1	1	2	2	1	0	1	1	0	5	HR=1, cbmi=1
1973	1	1.51337159237568e-05	0	2	1	1	1	0	3	1	2	1	0	1	0	1	4	HR=1, cbmi=1
1974	1	0.20466979103811	0	5	2	1	1	1	1	1	2	0	1	1	1	0	2	HR=1, cbmi=2
1975	1	1.25608016513146	0	5	1	1	1	0	1	1	2	1	1	1	1	1	3	HR=1, cbmi=1
1976	1	0.534906625473258	0	2	1	1	1	0	1	1	3	1	1	1	1	0	5	HR=1, cbmi=1
1977	0	0.264102333785011	0	4	1	1	1	0	3	1	1	1	1	1	0	1	5	HR=1, cbmi=2
1978	1	5.56832212407016	1	5	1	1	1	0	3	2	2	0	0	1	1	0	5	HR=1, cbmi=1
1979	1	0.00934367128462907	0	4	2	0	2	0	2	2	2	0	1	1	0	1	5	HR=1, cbmi=2
1980	1	1.08314337839698	0	1	1	0	1	1	4	2	2	1	1	0	0	0	3	HR=1, cbmi=1
1981	0	7.81320025524129	1	5	1	0	1	0	2	1	2	1	0	0	1	1	5	HR=2, cbmi=2
1982	1	3.88369623839455	1	4	1	1	1	1	2	2	1	1	0	0	1	0	4	HR=1, cbmi=1
1983	1	14.8959309251891	1	4	1	0	1	0	1	2	2	1	1	0	0	0	4	HR=1, cbmi=1
1984	1	0.00254777438830339	0	5	1	1	1	0	2	1	1	0	0	1	1	0	4	HR=1, cbmi=1
1985	0	0.269642477761305	0	3	2	0	1	0	3	3	2	0	0	1	0	1	5	HR=1, cbmi=1
1986	1	13.248750879995	1	5	2	0	1	1	2	1	2	0	1	0	1	0	2	HR=1, cbmi=2
1987	0	7.74924186128407	0	2	2	0	1	1	2	2	2	1	1	0	1	1	2	HR=1, cbmi=1
1988	1	13.5476566918977	1	4	1	0	1	1	3	3	2	0	0	1	1	0	4	HR=1, cbmi=2
1989	1	13.0200476249549	1	3	2	0	1	0	4	2	1	0	0	0	1	1	4	HR=1, cbmi=1
1990	1	2.36698486651126	0	3	2	0	1	1	1	3	2	1	0	0	1	0	4	HR=1, cbmi=1
1991	1	2.37756323093767e-05	0	2	2	1	2	0	3	1	2	0	0	0	1	0	5	HR=1, cbmi=1
1992	1	0.680160300752455	0	2	1	0	1	1	2	1	1	0	0	1	1	0	2	HR=1, cbmi=2
1993	1	3.86581613275573	0	4	2	1	1	1	2	2	2	0	1	0	0	1	3	HR=1, cbmi=2
1994	1	0.00305973909748421	0	3	1	0	1	1	3	2	1	1	0	0	1	0	5	HR=1, cbmi=1
1995	0	0.00285894062705381	0	2	2	0	1	0	1	1	2	0	0	0	0	1	5	HR=1, cbmi=1
1996	1	7.00395351365455	1	5	1	0	1	1	2	1	2	0	0	0	0	0	5	HR=1, cbmi=2
1997	1	0.568126998351989	0	2	2	1	1	1	1	1	2	1	0	1	0	1	1	HR=1, cbmi=1
1998	1	2.52821680022306	1	5	2	1	1	1	3	2	2	1	0	1	1	0	3	HR=1, cbmi=2
1999	1	0.00459885515813475	0	4	2	0	1	0	2	2	2	0	1	0	1	0	3	HR=1, cbmi=2
[truncated: 3,445 more rows]
