# Supplementary material for: Using Machine Learning to Improve Control for Confounding in the Dynamic Weighted Ordinary Least Squares Estimator of Optimal Adaptive Treatment Strategies
Source: Biom J. 2025 Jul 29;67(4):e70068. doi: 10.1002/bimj.70068 (PMC12305482; doi:10.1002/bimj.70068)
Supplement: Supplementary file 1 — Supporting file 1: bimj70068‐sup‐0001‐DataCode.zip; [file BIMJ-67-e70068-s002.zip › MachineLearningToControlConfoundingPersonalizedMedicine-main/Study 1/RQL_TwoTimes_Study1.R]

# Set working directory
output_dir = "Study 1/Intermediate_results_study1"

# Create it if it doesn't exist
if (!dir.exists(output_dir)) dir.create(output_dir)

# Define logistic function
expit = plogis

# SuperLearner function
SuperLearner_function = function(Y, X, family) {
  return(SuperLearner(Y = Y, X = X, family = family, 
                      SL.library = c("SL.glm", "SL.randomForest", "SL.nnet",
                                 "SL.glm.interaction", "SL.svm")))}

# Psi parameters
psi1 = c(-0.5,1)
psi2 = c(-0.5,1)

# Function to run  for each scenarios for each size
run_scenario = function(n, scenario) {

  for(i in 1:nrep){
    #if(i < ...) next
    seeds[[i]] = .Random.seed
    # Generate data based on the chosen scenario
    if(scenario == "simple"){
      X1 = runif(n, - 1, 1)
      A1 = rbinom(n, 1, p = expit(0.5 - X1))
      X2 = X1 + A1 + runif(n, -1, 1)
      A2 = rbinom(n, 1, p = expit(0.5 - X2))
    } else if (scenario == "medium"){
      X1 = runif(n, -1, 1)
      A1 = rbinom(n, 1, p=expit(- X1 + 0.5*X1*X1))
      X2 = X1 + A1 + runif(n, -1, 1)
      A2 = rbinom(n, 1, p = expit(- X2 + 0.5*X2*X2))
    } else if (scenario == "complex"){
      X1 = runif(n, -1, 1)
      A1 = rbinom(n, 1, p=expit(1.2*X1 - 0.25*X1*X1 - abs(X1) + 0.5*abs(sin(X1))))
      X2 = X1 + A1 + runif(n, -1, 1)
      A2 = rbinom(n, 1, p = expit(1.2*X2 - 0.25*X2*X2 - abs(X2) + 0.5*abs(sin(X2))))
    }
    # Optimal treatment assignment stage 1 
    A1opt = 1*(cbind(1, X1)%*%psi1 > 0)
    mu1 = (A1opt - A1)*cbind(1, X1)%*%psi1  
    
    # Optimal treatment assignment stage 2
    A2opt = 1*(cbind(1, X2)%*%psi2 > 0)
    mu2 = (A2opt - A2)*cbind(1, X2)%*%psi2
    
    #Outcome generation
    Y = rnorm(n, mean = X1 + X2 - mu1 - mu2, 1)
    
    #Complete data  
    dat = data.frame(X1, X2, A1, A2, Y)
    
    #Data sets
    # Create a data frame H1 with a single column X1
    H1 = data.frame(X1)
    # Create a data frame H2 with columns A1, X1, and X2
    H2 = data.frame(A1, X1, X2) 
    # Create a matrix L2 with two columns: a column of ones and X2
    L2 = cbind(1,X2)
    # Generate a random sample of indices s, representing the indices of the selected rows
    # The sample is obtained by randomly selecting n/2 indices from the range 1 to n and sorting them
    s = sort(sample(1:n, n/2))
    
    # RQL
    ## Stage 2
    mu.t.hat1 = SuperLearner_function(Y = A2[s], X = H2[s,, drop = FALSE], family = "binomial")
    mu.t.hat2 = SuperLearner_function(Y = A2[-s], X = H2[-s,, drop = FALSE], family = "binomial")
    mu.t.h = dat$A2
    mu.t.h[s] = predict(mu.t.hat2, type = "raw", newdata = data.frame(H2[s,, drop = FALSE]))$pred
    mu.t.h[-s] = predict(mu.t.hat1, type = "raw", newdata = data.frame(H2[-s,, drop = FALSE]))$pred
    mu.y.hat1 = SuperLearner_function(Y = Y[s], X = H2[s,], family = "gaussian")
    mu.y.hat2 = SuperLearner_function(Y = Y[-s], X = H2[-s,], family = "gaussian")
    mu.y.h =dat$Y
    mu.y.h[s] =predict(mu.y.hat2, type = "raw", newdata = data.frame(H2[s,, drop = FALSE]))$pred
    mu.y.h[-s] = predict(mu.y.hat1, type = "raw", newdata = data.frame(H2[-s,, drop = FALSE]))$pred
    Y.tilde= dat$Y - mu.y.h
    A.tilde = dat$A2 - mu.t.h
    X.tilde = scale(H2, scale = FALSE, center = FALSE)*A.tilde
    X.tilde1 = scale(H2, scale = FALSE)*(1 - mean(A2))
    X.tilde0 = scale(H2, scale = FALSE)*(0 - mean(A2))
    X.tilde.scale = apply(X.tilde, 2, sd)
    lm.Qp2 = lm(Y.tilde ~ A.tilde + X.tilde[,3])
    psi2.RQL =lm.Qp2$coef[-1]
    
    # Stage 1
    blip = apply(cbind(cbind(1, 0 - mu.t.h, H2[,3]*(0 - mu.t.h))%*%coef(lm.Qp2) -
                         cbind(1, A.tilde, X.tilde[,3])%*%coef(lm.Qp2),
                       cbind(1, 1 - mu.t.h, H2[,3]*(1 - mu.t.h))%*%coef(lm.Qp2) -
                         cbind(1, A.tilde, X.tilde[,3])%*%coef(lm.Qp2)),1, max)
    s2.yopt = as.numeric(Y) + blip
    mu.t.hat1 = SuperLearner_function(Y = A1[s], X = H1[s,, drop = FALSE], family = "binomial")
    mu.t.hat2 = SuperLearner_function(Y = A1[-s], X = H1[-s,, drop = FALSE], family = "binomial")
    mu.t.h = dat$A1
    mu.t.h[s] = predict(mu.t.hat2, type = "raw", newdata = data.frame(H1[s,, drop = FALSE]))$pred
    mu.t.h[-s] = predict(mu.t.hat1, type = "raw", newdata = data.frame(H1[-s,, drop = FALSE]))$pred
    mu.y.hat1 = SuperLearner_function(Y = s2.yopt[s], X = H1[s,, drop = FALSE],family = "gaussian")
    mu.y.hat2 = SuperLearner_function(Y = s2.yopt[-s], X = H1[-s,, drop = FALSE],family = "gaussian")
    mu.y.h = dat$Y
    mu.y.h[s] = predict(mu.y.hat2, type = "raw", newdata = data.frame(H1[s,, drop = FALSE]))$pred
    mu.y.h[-s] = predict(mu.y.hat1, type = "raw", newdata = data.frame(H1[-s,, drop = FALSE]))$pred
    Y.tilde = as.numeric(s2.yopt) - as.numeric(mu.y.h)
    A.tilde = dat$A1 - mu.t.h
    X.tilde = scale(H1, scale = FALSE, center = FALSE)*A.tilde
    lm.Qp1 = lm(Y.tilde ~ A.tilde + X.tilde)
    psi1.RQL= lm.Qp1$coef[-1]
    #Result matrix 
    results.RQL[i,] = c(psi1.RQL, psi2.RQL)
    print(data.frame(n, i, time = Sys.time()))
    
    # Save results based on the scenario
    file.name = file.path(output_dir, paste("RQL_TwoTimeStudy1_scenario_", scenario, "_", n, ".Rdata", sep=""))
    save(results.RQL, seeds, file = file.name)
  }
}

# Number of repetitions  
nrep = 1000
results.RQL = matrix(NA, nrow = nrep, ncol = 4)
seeds = list()
# load("...")

# List of scenarios
scenarios = c("simple", "medium", "complex")
# For each execution, the scenario needs to be changed. "simple", "medium", "complex"
# Loop through scenarios and sample sizes

for(n in 1000){
  # Set a specific seed for random number generation
  for (scenario in "complex")  {
    set.seed(43578578)
    # .Random.seed = seeds[[...]]
    run_scenario(n, scenario)
  }
}
