# Supplementary material for: Using Machine Learning to Improve Control for Confounding in the Dynamic Weighted Ordinary Least Squares Estimator of Optimal Adaptive Treatment Strategies
Source: Biom J. 2025 Jul 29;67(4):e70068. doi: 10.1002/bimj.70068 (PMC12305482; doi:10.1002/bimj.70068)
Supplement: Supplementary file 1 — Supporting file 1: bimj70068‐sup‐0001‐DataCode.zip; [file BIMJ-67-e70068-s002.zip › MachineLearningToControlConfoundingPersonalizedMedicine-main/Study 1/SimulationsTwoTimesStudy1.R]

# Set working directory
output_dir = "Study 1/Intermediate_results_study1"

# Create it if it doesn't exist
if (!dir.exists(output_dir)) dir.create(output_dir)


# Set a specific seed for random number generation
set.seed(43578578)

# Define logistic function
expit = plogis


# SuperLearner function
SuperLearner_function = function(Y, X, family) {
  return(SuperLearner(Y = Y, X = X, family = family, 
                      SL.library = c("SL.glm", "SL.randomForest", "SL.nnet",
                                     "SL.glm.interaction", "SL.svm")))
}

# Psi parameters
psi1 = c(-0.5, 1)
psi2 = c(-0.5, 1)

###
## Counterfactual simulation to estimate true psi1 value
 # n = 10000000;
 # X1 = runif(n, -1, 1)
 # A1opt = 1*(cbind(1, X1)%*%psi1 > 0)
 # mu1_1 = (A1opt - 1)*cbind(1, X1)%*%psi1  
 # mu1_0 = (A1opt - 0)*cbind(1, X1)%*%psi1  
 # 
 # X2_1 = X1 + 1 + runif(n, -1, 1)
 # X2_0 = X1 + 0 + runif(n, -1, 1)
 # Y_1 = rnorm(n, mean = X1 + X2_1 - mu1_1, 1) #Y^{1,opt}
 # Y_0 = rnorm(n, mean = X1 + X2_0 - mu1_0, 1) #Y^{0,opt}
 # true.psi = c(lm(Y_1 - Y_0 ~ X1)$coef, psi2)

true.psi = c(0.5007186, 0.9998634, -0.5, 1.0)


# Function to run  for each scenarios for each size
run_scenario = function(n, scenario) {
  # Initialize objects
  results.logit = results.random = results.bayes = results.neural =
    results.SL = results.SVM  = matrix(NA, nrow = nrep, ncol = 4)
  
  for(i in 1:nrep){
    # Generate data based on the chosen scenario
    if(scenario == "simple"){
      X1 = runif(n, - 1, 1)
      A1 = rbinom(n, 1, p = expit(0.5 - X1))
      X2 = X1 + A1 + runif(n, - 1, 1)
      A2 = rbinom(n, 1, p = expit(0.5-X2))
    } else if (scenario == "medium"){
      X1 = runif(n, - 1, 1)
      A1 = rbinom(n, 1, p = expit( - X1 + 0.5 * X1 * X1))
      X2 = X1 + A1 + runif(n, -1, 1)
      A2 = rbinom(n, 1, p = expit( - X2 + 0.5 * X2 * X2))
    } else if (scenario == "complex"){
      X1 = runif(n, - 1, 1)
      A1 = rbinom(n, 1, p = expit(1.2 * X1 - 0.25 * X1 * X1 -abs(X1) + 0.5 * abs(sin(X1))))
      X2 = X1 + A1 + runif(n, - 1, 1)
      A2 = rbinom(n, 1, p = expit(1.2 * X2 - 0.25 * X2 * X2 - abs(X2) + 0.5 * abs(sin(X2))))
    }
    # Optimal treatment assignment stage 1 
    A1opt = 1*(cbind(1, X1)%*%psi1 > 0)
    mu1 = (A1opt - A1)*cbind(1, X1)%*%psi1  
    
    # Optimal treatment assignment stage 2
    A2opt = 1*(cbind(1, X2)%*%psi2 > 0)
    mu2 = (A2opt - A2)*cbind(1, X2)%*%psi2
    
    #Outcome generation
    Y = rnorm(n, mean = X1 + X2 - mu1 - mu2, 1)
    
    #Complete data  
    dat = data.frame(X1, X2, A1, A2, Y)
    
    #Data sets
    # Create a data frame H1 with a single column X1
    H1 = data.frame(X1)
    # Create a data frame H2 with columns A1, X1, and X2
    H2 = data.frame(A1, X1, X2) 
    # Create a matrix L2 with two columns: a column of ones and X2
    L2 = cbind(1, X2)
    # Generate a random sample of indices s, representing the indices of the selected rows
    # The sample is obtained by randomly selecting n/2 indices from the range 1 to n and sorting them
    s = sort(sample(1:n, n/2))
    
    ### Logit
    tryCatch({
      ##Stage 2
      model.logit.2 = glm(A2~ X1 + X2 + A1, family = "binomial", data = dat ) 
      pred.logit.2 = predict(model.logit.2, type="res", dat)
      w.logit.2 = abs(dat$A2 - pred.logit.2) # Calculate absolute differences between A2 and predicted values
      model.res.logit.2 = summary(glm(Y~X1 + X2 + A1 * (1 + X1 + X2) + A2 * (1 + X2), weights = w.logit.2, family = gaussian, data = dat))# Fit weighted least squares model for Y using predictors X1, X2, A1*(1+X1+X2), A2*(1+X2)
      psi.hat.logit.2 = model.res.logit.2$coef[c("A2", "X2:A2"),1]# Extract coefficients for A2 and interaction term X2:A2 from the model results
      ## Stage 1
      model.logit.1 = glm(A1 ~ X1, family = "binomial", data = dat)
      pred.logit.1 = predict(model.logit.1, type = "res", dat[s,])
      w.logit.1 = abs(dat$A1 - pred.logit.1)# Calculate absolute differences between A1 and predicted values
      A2opt.hat.logit = 1*(L2%*%psi.hat.logit.2 > 0) # Estimate optimal assignment for A2 based on the second stage's results
      mu2.hat.logit = (A2opt.hat.logit - dat$A2)*L2%*%psi.hat.logit.2 # Calculate the treatment effect for A1
      Yopt.hat.logit.2 = dat$Y + mu2.hat.logit# Calculate the outcome with the estimated treatment effect for A1
      model.res.logit.1 = summary(glm( Yopt.hat.logit.2  ~ X1 + A1 * (1 + X1), weights = w.logit.1, dat, family = gaussian))  # Fit weighted least squares model for Yopt using predictors X1, A1*(1 + X1)
      psi.hat.logit.1 = model.res.logit.1$coef[c("A1", "X1:A1"),1]# Extract coefficients for A1 and interaction term X1:A1 from the model results
      
      results.logit[i,] = c(psi.hat.logit.1, psi.hat.logit.2)
    }, error = function(e){})
    
     ### Random forest
    tryCatch({
     #Stage 2
     model.random.2.train = randomForest(factor(A2)~ X1 + X2 + A1,  mtry = 2,importance = TRUE,data = dat[s,])# Train a random forest model for predicting A2
     model.random.2.test = randomForest(factor(A2)~ X1 + X2 + A1,  mtry = 2,importance = TRUE,data = dat[-s,])
     # Make predictions for A2 using the test and train models
     pred.random.2 = dat$A2
     pred.random.2[s] = predict(model.random.2.test, type = "prob", dat[s,])[,2]
     pred.random.2[-s] = predict(model.random.2.train, type = "prob", dat[-s,])[,2]
     w.random.2 = abs(dat$A2 - pred.random.2)# Calculate weights based on the absolute difference between true and predicted A2
     model.res.random.2 = summary(glm(Y~X1 + X2 + A1 * (1 + X1 + X2) + A2*(1 + X2), weights = w.random.2, family = gaussian,data=dat)) # Fit a weighted linear regression model for Y using A2 predictions and other features
     psi.hat.random.2 = model.res.random.2$coef[c("A2", "X2:A2"),1]# Extract coefficients related to A2 and interaction term X2:A2
     #Stage1
     model.random.1.train = randomForest(factor(A1) ~ X1,  importance = TRUE, data = dat[s,])# Train a random forest model for predicting A1
     model.random.1.test = randomForest(factor(A1) ~ X1,  importance = TRUE, data = dat[-s,])
     # Make predictions for A1 using the test and train models
     pred.random.1 = dat$A1
     pred.random.1[s] = predict(model.random.1.test, type = "prob", dat[s,])[,2]
     pred.random.1[-s] = predict(model.random.1.train, type = "prob", dat[-s,])[,2]
     w.random.1 = abs(dat$A1 - pred.random.1)# Calculate weights based on the absolute difference between true and predicted A1
     A2opt.hat.random = 1*(L2%*%psi.hat.random.2 > 0)# Determine the optimal A2 values based on learned coefficients from Stage 2
     mu2.hat.random = ( A2opt.hat.random - dat$A2)*L2%*%psi.hat.random.2 # Calculate the adjusted predictions for Y using A1 predictions and optimal A2 values
     Yopt.hat.random.2 = dat$Y + mu2.hat.random
     model.res.random.1 = summary(glm(Yopt.hat.random.2 ~ X1 + A1*(1 + X1), weights = w.random.1, family = gaussian,data=dat))# Fit a weighted linear regression model for adjusted Y using A1 predictions and other features
    psi.hat.random.1 = model.res.random.1$coef[c("A1", "X1:A1"),1]# Extract coefficients related to A1 and interaction term X1:A1
    
    results.random[i,] = c(psi.hat.random.1, psi.hat.random.2)
    }, error = function(e){})
     
     ### Naive bayes model 
    tryCatch({
     ###Stage 2
     model.bayes.2.train = naiveBayes(A2~ X1 + X2 + A1, data = dat[s,])# Train Naive Bayes model for A2 using features X1, X2, and A1 on the training set
     model.bayes.2.test = naiveBayes(A2~ X1 + X2 + A1, data = dat[-s,])# Train Naive Bayes model for A2 using features X1, X2, and A1 on the test set
     # Make predictions for A2 on the entire dataset using the test and train models
     pred.bayes.2 = dat$A2
     pred.bayes.2[s] = predict(model.bayes.2.test, dat[s,],"raw")[,2]
     pred.bayes.2[-s] = predict(model.bayes.2.train, dat[-s,],"raw")[,2]
     # Calculate weights based on the absolute difference between true A2 values and predicted values
     w.bayes.2 = abs(dat$A2 - pred.bayes.2)
     # Fit a Gaussian model for Y using X1, X2, A1, and predicted A2 values, with weights
     model.res.bayes.2 = summary(glm(Y~X1 + X2 + A1 * (1 + X1 + X2) + A2 * (1 + X2), weights = w.bayes.2, family = gaussian, data = dat))
     psi.hat.bayes.2 =  model.res.bayes.2$coef[c("A2", "X2:A2"),1]# Extract coefficients for A2 and interaction term X2:A2
     ###Stage 1
     model.bayes.1.train = naiveBayes(A1~ X1, data = dat[s,])# Train Naive Bayes model for A1 using feature X1 on the training set
     model.bayes.1.test = naiveBayes(A1~ X1, data = dat[-s,])# Train Naive Bayes model for A1 using feature X1 on the test set
     # Make predictions for A1 on the entire dataset using the test and train models
     pred.bayes.1 = dat$A1
     pred.bayes.1[s] = predict(model.bayes.1.test, dat[s,], type = "raw")[,2]
     pred.bayes.1[-s] = predict(model.bayes.1.train, dat[-s,], type = "raw")[,2]
     # Calculate weights based on the absolute difference between true A1 values and predicted values
     w.bayes.1 = abs(dat$A1 - pred.bayes.1)
     A2opt.hat.bayes = 1*(L2%*%psi.hat.bayes.2 > 0)# Determine the optimal A2 using the learned coefficients for A2 and X2:A2
     mu2.hat.bayes = (A2opt.hat.bayes - dat$A2)*L2%*%psi.hat.bayes.2 # Calculate the optimal mu2 using the optimal A2 and coefficients for X2:A2
     Yopt.hat.bayes.2 = dat$Y + mu2.hat.bayes # Calculate Yopt by adding mu2 to the original Y
     model.res.bayes.1 = summary(glm(Yopt.hat.bayes.2 ~ X1 + A1 * (1 + X1), weights = w.bayes.1, family = gaussian, data = dat))# Fit a Gaussian model for Yopt using X1 and A1, with weights
     psi.hat.bayes.1 = model.res.bayes.1$coef[c("A1", "X1:A1"),1]# Extract coefficients for A1 and interaction term X1:A1
     
     results.bayes[i,] = c(psi.hat.bayes.1, psi.hat.bayes.2)
    }, error = function(e){})
     
     ### Neural networks
    tryCatch({
     #Stage 2
     model.neurone.2.train = nnet(A2~X1 + X2 + A1, size = 3, decay = 0.1, data = dat[s,])# Train Neural Network model for A2 using features X1, X2, and A1 on the training set
     model.neurone.2.test = nnet(A2~X1 + X2 + A1, size = 3, decay = 0.1, data = dat[-s,])# Train Neural Network model for A2 using features X1, X2, and A1 on the test set
     # Make predictions for A2 on the entire dataset using the test and train models
     pred.neurone.2 = dat$A2
     pred.neurone.2[s] = predict(model.neurone.2.test,type = "raw", dat[s,] )
     pred.neurone.2[-s] = predict(model.neurone.2.train,type = "raw", dat[-s,] )
     # Calculate weights based on the absolute difference between true A2 values and predicted values
     w.neurone.2 = abs(dat$A2 - pred.neurone.2)
     model.res.neurone.2 = summary(glm(Y~X1 + X2 + A1 * (1 + X1 + X2) + A2*(1 + X2), weights =  w.neurone.2, family = gaussian, data = dat))# Fit a Gaussian model for Y using X1, X2, A1, and predicted A2 values, with weights
     psi.hat.neurone.2 = model.res.neurone.2$coef[c("A2", "X2:A2"),1]# Extract coefficients for A2 and interaction term X2:A2
     ### Stage 1
     model.neurone.1.train = nnet(A1~ X1, size = 3, decay = 0.1, data = dat[s,])# Train Neural Network model for A1 using feature X1 on the training set
     model.neurone.1.test = nnet(A1~ X1, size = 3, decay = 0.1, data = dat[-s,])# Train Neural Network model for A1 using feature X1 on the test set
     # Make predictions for A1 on the entire dataset using the test and train model
     pred.neurone.1 = dat$A1
     pred.neurone.1[s] = predict(model.neurone.1.test, type = "raw", dat[s,] )
     pred.neurone.1[-s] = predict(model.neurone.1.train, type = "raw", dat[-s,] )
     # Calculate weights based on the absolute difference between true A1 values and predicted values
     w.neurone.1 = abs(dat$A1 - pred.neurone.1)
     A2opt.hat.neurone = 1*(L2%*%psi.hat.neurone.2 > 0)# Determine the optimal A2 using the learned coefficients for A2 and X2:A2
     mu2.hat.neurone = (A2opt.hat.neurone - dat$A2)*L2%*%psi.hat.neurone.2 # Calculate the optimal mu2 using the optimal A2 and coefficients for X2:A2
     Yopt.hat.neurone.2 = dat$Y + mu2.hat.neurone # Calculate Yopt by adding mu2 to the original Y
     model.res.neurone.1 = summary(glm(Yopt.hat.neurone.2  ~ X1 + A1 * (1 + X1), weights =  w.neurone.1, family = gaussian, data = dat))# Fit a Gaussian model for Yopt using X1 and A1, with weights
     psi.hat.neurone.1 = model.res.neurone.1$coef[c("A1", "X1:A1"),1] # Extract coefficients for A1 and interaction term X1:A1
     
     results.neural[i,] = c(psi.hat.neurone.1, psi.hat.neurone.2)
   }, error = function(e){})
     
     ### SVM
    tryCatch({
     ### Stage 2
     model.SVM.2.train = svm(A2~ X1 + X2 + A1, data = dat[s,], kernel = "linear")# Train SVM model for A2 using features X1, X2, and A1 on the training set
     model.SVM.2.test = svm(A2~ X1 + X2 + A1, data = dat[-s,], kernel = "linear")# Train SVM model for A2 using features X1, X2, and A1 on the test set
     # Make predictions for A2 on the entire dataset using the test and train models
     pred.SVM.2 = dat$A2
     pred.SVM.2[s] = predict(model.SVM.2.test, probability = TRUE,  newdata = dat[s,])
     pred.SVM.2[-s] = predict(model.SVM.2.train, probability = TRUE,  newdata = dat[-s,])
     w.SVM.2 = abs(dat$A2 - pred.SVM.2)# Calculate weights based on the absolute difference between true A2 values and predicted values
     model.res.SVM.2 = summary(glm(Y~X1 + X2 + A1 * (1 + X1 + X2) + A2*(1 + X2), weights =  w.SVM.2, family = gaussian, data = dat))# Fit a Gaussian model for Y using X1, X2, A1, and predicted A2 values, with weights
     psi.hat.SVM.2 = model.res.SVM.2$coef[c("A2", "X2:A2"),1]# Extract coefficients for A2 and interaction term X2:A2
     #Stage 1
     model.SVM.1.train = svm(A1~ X1, data = dat[s,], kernel = "linear")# Train SVM model for A1 using feature X1 on the training set
     model.SVM.1.test = svm(A1~ X1, data = dat[-s,], kernel = "linear")# Train SVM model for A1 using feature X1 on the test set
     # Make predictions for A1 on the entire dataset using the test and train models
     pred.SVM.1 = dat$A1
     pred.SVM.1[s] = predict(model.SVM.1.test, probability = TRUE,  newdata = dat[s,])
     pred.SVM.1[-s] = predict(model.SVM.1.train, probability= TRUE,  newdata = dat[-s,])
     w.SVM.1 = abs(dat$A1 - pred.SVM.1)# Calculate weights based on the absolute difference between true A1 values and predicted values
     A2opt.hat.SVM = 1*(L2%*%psi.hat.SVM.2 > 0)# Determine the optimal A2 using the learned coefficients for A2 and X2:A2
     mu2.hat.SVM = (A2opt.hat.SVM - dat$A2)*L2%*%psi.hat.SVM.2# Calculate the optimal mu2 using the optimal A2 and coefficients for X2:A2
     Yopt.hat.SVM.2 = dat$Y + mu2.hat.SVM# Calculate Yopt by adding mu2 to the original Y
     model.res.SVM.1 = summary(glm(Yopt.hat.SVM.2~ X1 + A1 * (1 + X1), weights =  w.SVM.1, family = gaussian, data = dat))# Fit a Gaussian model for Yopt using X1 and A1, with weights
     psi.hat.SVM.1 = model.res.SVM.1$coef[c("A1", "X1:A1"),1] # Extract coefficients for A1 and interaction term X1:A1
     
     results.SVM[i,] = c(psi.hat.SVM.1, psi.hat.SVM.2)
    }, error = function(e){})
     
    ### dWOLS_SL
    tryCatch({
    ## Stage 2
    # Estimate treatment effect for A2 using Super Learner
    mu.t.hat1 = SuperLearner_function(Y = A2[s], X = H2[s,, drop = FALSE], family = "binomial")
    mu.t.hat2 = SuperLearner_function(Y = A2[-s], X = H2[-s,, drop = FALSE], family = "binomial")
    mu.t.h = dat$A2
    mu.t.h[s] = predict(mu.t.hat2, type = "raw", newdata = data.frame(H2[s,, drop = FALSE]))$pred
    mu.t.h[-s] = predict(mu.t.hat1, type = "raw", newdata = data.frame(H2[-s,, drop = FALSE]))$pred
    # Calculate weights
    w2 = abs(dat$A2 - mu.t.h)
    # Weighted least squares regression for Stage 2
    lm.dwols2 = lm(Y ~ X1 + X2 + A1 * (1 + X1 + X2) + A2 * (1 + X2), weights = w2, data = dat)
    psi2.hat.dwols = lm.dwols2$coef[c("A2", "X2:A2")]
    
    ### Stage 1
    # Estimate treatment effect for A1 using Super Learner
    mu.t.hat1 = SuperLearner_function(Y = A1[s], X = H1[s,, drop = FALSE], family = "binomial")
    mu.t.hat2 = SuperLearner_function(Y = A1[-s], X = H1[-s,, drop = FALSE], family = "binomial")
    mu.t.h = dat$A1
    mu.t.h[s]= predict(mu.t.hat2, type = "raw",
                        newdata = data.frame(H1[s,, drop = FALSE]))$pred
    mu.t.h[-s] = predict(mu.t.hat1, type = "raw",
                          newdata = data.frame(H1[-s,, drop = FALSE]))$pred
    # Calculate weights
    w1 = abs(dat$A1 - mu.t.h)
    # Optimal treatment assignment for Stage 1
    A2opt.hat = 1*(L2%*%psi2.hat.dwols > 0)
    mu2.hat.dwols = (A2opt.hat - dat$A2)*L2%*%psi2.hat.dwols
    Yopt.hat = Y + mu2.hat.dwols
    # Weighted least squares regression for Stage 1
    lm.dwols1 = lm(Yopt.hat ~ X1 + A1 * (1 + X1), weights = w1, data = dat)
    psi1.hat.dwols = lm.dwols1$coef[c("A1", "X1:A1")]
    
    results.SL[i,] = c(psi1.hat.dwols, psi2.hat.dwols)
    }, error = function(e){})
    
    print(data.frame(n, i, time = Sys.time()))
    
    # Save results based on the scenario
    file.name = file.path(output_dir, paste("TwoTimeStudy1_V2_scenario_", scenario, "_", n, ".Rdata", sep=""))
    save(results.logit, results.random, results.bayes, results.neural, results.SVM,
         results.SL, file = file.name)
    
  }

}
 
# Number of repetitions  
# nrep = 1000

# List of scenarios
# scenarios = c("simple", "medium", "complex")

# sizes
# sizes = c(300, 1000)

# Loop through scenarios and sample sizes
for (n in sizes){
  for (scenario in scenarios)  {
    run_scenario(n, scenario)
  }
}
