# Supplementary material for: Using Machine Learning to Improve Control for Confounding in the Dynamic Weighted Ordinary Least Squares Estimator of Optimal Adaptive Treatment Strategies
Source: Biom J. 2025 Jul 29;67(4):e70068. doi: 10.1002/bimj.70068 (PMC12305482; doi:10.1002/bimj.70068)
Supplement: Supplementary file 1 — Supporting file 1: bimj70068‐sup‐0001‐DataCode.zip; [file BIMJ-67-e70068-s002.zip › MachineLearningToControlConfoundingPersonalizedMedicine-main/m-out-of-n bootstrap Study 4/Results_Boostrap.R]

# Set working directory
setwd("m-out-of-n bootstrap Study 4/Intermediate_results_Boostrap")
load("m_out_of_n_bootstrap_Study4_SL.Rdata")

# Number of Monte Carlo replications used in the simulation study
nrep = 200

# True values of the target parameters used for evaluating estimator performance
true.psi = c(0.504513694, 0.001588589, -0.5, 1.0)

#(Results section of the main manuscript)

cat("===== Results of the m-out-of-n bootstrap procedure in the
complex scenario of Study 4, section of the main manuscript =====\n")

cat("===== The mean value of m selected =====\n")
print(round(colMeans(res.m, na.rm = TRUE),0))
cat("===== The  bias =====\n")
print(round(colMeans(res.psi, na.rm = TRUE) - true.psi,2))
cat("===== The mean convergence rate =====\n")
print(round(colMeans(res.beta, na.rm = TRUE),2))

# Computes the empirical coverage probability of the 95% confidence intervals for each psi parameter.
# This is calculated as the proportion of Monte Carlo samples in which the true parameter value lies 
# within the estimated confidence interval [res.ll, res.ul].
# Logical matrices are created to check whether `true.psi` is strictly between the lower (ll) and upper (ul) bounds,
# and column-wise means provide the average coverage per parameter.

cat("===== Results of the m-out-of-n bootstrap, The coverage of the 95% =====\n")

print(colMeans(res.ll < matrix(true.psi, byrow = TRUE, nrow = nrep, ncol = 4) & 
           res.ul > matrix(true.psi, byrow = TRUE, nrow = nrep, ncol = 4),
         na.rm = TRUE)*100)
